# Supplementary material for: Comprehensive Organ-Specific Profiling of Douglas Fir (Pseudotsuga menziesii) Proteome
Source: Biomolecules. 2023 Sep 16;13(9):1400. doi: 10.3390/biom13091400 (PMC10526743; doi:10.3390/biom13091400)
Supplement: Supplementary file 1 [file biomolecules-13-01400-s001.zip]

Archive with 2 entries (2 files):
- 20230803_Teyssier et al revised supp tables.xlsx
- Teyssier et al Figures_Supp.pdf
