# Supplementary material for: Comprehensive Organ-Specific Profiling of Douglas Fir (Pseudotsuga menziesii) Proteome
Source: Biomolecules. 2023 Sep 16;13(9):1400. doi: 10.3390/biom13091400 (PMC10526743; doi:10.3390/biom13091400)
Supplement: Supplementary file 1 [file biomolecules-13-01400-s001.zip › 20230803_Teyssier et al revised supp tables.xlsx]

## Sheet: Informations
Supplementary Table S1: Sampling information.
Supplementary Table S2: Raw proteomic data.
Supplementary Table S3: Normalized protein abundance by organ
Supplementary Table S4: Reorganization of the GO terms.
Supplementary Table S5: Distribution in the 12 analyzed organs of GO annotations (biological process) associated with identified proteins.

## Sheet: Table S1
Supplementary Table S1: Sampling information.
Organs	Samples	Genotypes	Harvest places
Female strobilus	Q38	Tree 40-83	INRAE Orléans, France
Female strobilus	Q39	Tree 40-83
Female strobilus	Q40	Tree 40-83
Male strobilus	Q44	Tree 40-74
Male strobilus	Q45	Tree 40-74
Male strobilus	Q46	Tree 40-74
Bud	Q50	Tree 40-79
Bud	Q51	Tree 40-79
Bud	Q52	Tree 40-79
Needle	Q56	Tree 40-78
Needle	Q57	Tree 40-78
Needle	Q58	Tree 40-78
Stem	Q59	Tree 40-93
Stem	Q60	Tree 40-93
Stem	Q61	Tree 40-93
Xylem	Q71	4794 PC36
Xylem	Q76	4794 PC36
Xylem	Q77	4794 PC36
Immature seed	8Dx11	1122	Seed orchard "La Luzette" Sousceyrac-en-Quercy, France
Immature seed	8Dx12	1122
Immature seed	8Dx13	1122
Mature seed	6Dy51	1250
Mature seed	6Dy52	1250
Mature seed	6Dy53	1250
Root	Q76	3696	Seed orchard "Darrington" France
Root	Q77	3696
Root	Q78	3696
Immature somatic embryo	Q82	TD15-1	INRAE Orléans, France
Immature somatic embryo	Q83	TD15-1
Immature somatic embryo	Q84	TD15-1
Callus	Q86	TD15-1
Callus	Q87	TD15-1
Callus	Q88	TD15-1
Mature somatic embryo	4	TD1
Mature somatic embryo	5	TD1
Mature somatic embryo	11	TD1

## Sheet: Table S2
Supplementary Table S2: Raw proteomic data. Source of the accession numbers: TreeGenesDB (https://treegenesdb.org/FTP/Genomes/Psme/v1.0/annotation)
Master	Accession	Description	Coverage [%]	# Peptides	# PSMs	# Unique Peptides	# AAs	MW [kDa]	calc. pI	Score Sequest HT: Sequest HT	# Peptides (by Search Engine): Sequest HT	Abundances (Grouped): Needle	Abundances (Grouped): Bud	Abundances (Grouped): Mature somatic embryo	Abundances (Grouped): Female strobilus	Abundances (Grouped): Male strobilus	Abundances (Grouped): Immature seed	Abundances (Grouped): Mature seed	Abundances (Grouped): Immature somatic embryo	Abundances (Grouped): Callus	Abundances (Grouped): Root	Abundances (Grouped): Stem	Abundances (Grouped): Xylem	Abundances (Grouped) CV [%]: Needle	Abundances (Grouped) CV [%]: Bud	Abundances (Grouped) CV [%]: Mature somatic embryo	Abundances (Grouped) CV [%]: Female strobilus	Abundances (Grouped) CV [%]: Male strobilus	Abundances (Grouped) CV [%]: Immature seed	Abundances (Grouped) CV [%]: Mature seed	Abundances (Grouped) CV [%]: Immature somatic embryo	Abundances (Grouped) CV [%]: Callus	Abundances (Grouped) CV [%]: Root	Abundances (Grouped) CV [%]: Stem	Abundances (Grouped) CV [%]: Xylem	Abundances (Normalized): F11: Sample, Needle	Abundances (Normalized): F12: Sample, Needle	Abundances (Normalized): F13: Sample, Needle	Abundances (Normalized): F7: Sample, Bud	Abundances (Normalized): F8: Sample, Bud	Abundances (Normalized): F9: Sample, Bud	Abundances (Normalized): F10: Sample, Bud	Abundances (Normalized): F35: Sample, Mature somatic embryo	Abundances (Normalized): F36: Sample, Mature somatic embryo	Abundances (Normalized): F37: Sample, Mature somatic embryo	Abundances (Normalized): F1: Sample, Female strobilus	Abundances (Normalized): F2: Sample, Female strobilus	Abundances (Normalized): F3: Sample, Female strobilus	Abundances (Normalized): F4: Sample, Male strobilus
Master Protein	PSME_00000001-RA	Superoxide dismutase	54	8	171	8	182	19.8	8.62	522.53	8	1.04915e+07	3.92545e+06	5.45998e+06	2.16544e+06	5.91339e+06	3.7422e+06	56583.2	9.69657e+06	2.07022e+07	1.15405e+07	1.23196e+07	6.6012e+06	2.59	23.42	8.58	21.44	17.16	3.04	98.43	2.77	12.76	5.37	29.16	28.1	1.00514e+07	1.04915e+07	1.0536e+07	5.21718e+06	3.11776e+06	3.47248e+06	4.4375e+06	4.75951e+06	5.60612e+06	5.45998e+06	2.31633e+06	2.16544e+06	1.51075e+06	4.4937e+06
Master Protein	PSME_00000005-RA	Alpha-crystallin domain 32.1, putative isoform 1	18	4	30	4	307	33.7	7.44	88.18	4	385254	767851	596451	1.40973e+06	1.03997e+06	23856		959993	211196	747759	1.26355e+06	689143	16.82	42.4	16.25	29.81	6.9			37.11	67.59	17.18	22.88	3.12	504045	385254	377183	951547	849069	282161	694403	677712	596451	487576	1.40973e+06	1.6797e+06	899333	1.05038e+06
Master Protein	PSME_00000010-RA	PREDICTED: mitochondrial import inner membrane translocase subunit TIM23-1	5	1	2	1	188	19.7	9.23	4.86	1		159404		119859	131540			553971	137879	249802				27.65			16.65			12.74		34.13						149008	255294	162951	155934				119859			131540
Master Protein	PSME_00000013-RA	PREDICTED: G-type lectin S-receptor-like serine/threonine-protein kinase At1g34300	4	3	7	1	859	94.4	6.58	12.52	3	353356	77053.5	538216	104007				1.85887e+06	4.70444e+06	299687	181761	2.50355e+06	3.9	38.51	2.98					19.71	7.34	16.24	38.02		363251		343731		48775.5	109032	77053.5		549687	526985			104007
Master Protein	PSME_00000020-RA	NAD(P)-binding Rossmann-fold superfamily protein isoform 1	36	2	34	2	88	9.3	10.52	96.48	2	595375	179385	294305	30682.2	114764	43480.9		120332	395509	94673.7	283265		13.69	36.73	14.57	45.01	56.14	15.21		37.71	28.27	13.71	33.91		605245	468688	595375	212583	110956	151372	265611	294305	306636	231284	30682.2	53801.4	22833.1	256040
Master Protein	PSME_00000030-RA	DUF642 family protein	3	1	6	1	405	43.7	4.87	18.18	1			162962	319598	243396				256708	532883	575352				5.69	13.76					1.44	21.31	7.69									169656	156532		350388	265624	319598	243396
Master Protein	PSME_00000032-RA	PREDICTED: probable GPI-anchored adhesin-like protein PGA55 isoform X2	8	6	29	6	1156	127.4	6.55	94.35	6	74679.6	522400	512421	564938	363424	55089.8		779373	234860	235347	453455	101576	10.8	15.39	21.91	1.23	19.37	37.64		18.3	13.22	61.96	17.38	11.12	80615.9	69180.4		587517	503072	542470	403619	620972	512421	397420	569862	560056		498452
Master Protein	PSME_00000033-RA	PREDICTED: probable protein arginine N-methyltransferase 1	5	2	6	2	495	55.4	5.47	15.41	2		688227	667228	753723	562489	47091.1		1.02207e+06	110802	509774	511260	1.69674e+06		44.55	17.31	16.51	12.74	62.9		18.76	25.78		21	29.16				358583	998391	923284	513012	669085	667228	486075	729334	753723	974836	457951
Master Protein	PSME_00000034-RA	Plasma membrane	12	3	15	3	323	35.9	5.07	36.44	3	82242.6	275104	425713	207321	237266	13139.6	15293.4	402814	137928	703953	223375	87769.2	36.24	9.46	20.36	39.06	3.59	56.08	36.53	15.08	54.3	7.94	4.48	11.72	69417.6	82242.6	134716	274922	240347	275287	303558	425713	455607	303795	207321	261095	111907	252325
Master Protein	PSME_00000044-RA	PREDICTED: protein argonaute 1-like isoform X1	26	22	161	20	1131	124.8	9.29	444.19	22	1.25693e+06	1.41925e+06	3.75894e+06	1.40805e+06	1.38369e+06	402409	143485	3.00348e+06	1.80625e+06	1.79536e+06	2.45586e+06	667657	16.48	18.03	38.74	64.61	11.23	38.57	49.3	19.51	24.79	9.62	17.77	3.74	1.25693e+06	1.15116e+06	1.57142e+06	1.45745e+06	1.34217e+06	1.38205e+06	1.93702e+06	2.59874e+06	5.67532e+06	3.75894e+06	1.67164e+06	1.40805e+06	300031	1.63351e+06
Master Protein	PSME_00000046-RA	PREDICTED: sucrose synthase 2	15	11	23	5	862	98.7	6.48	50.25	11	2.59177e+06	2.97336e+06	649648	2.75019e+06	1.3405e+06	164025	23625.5	789620	722999	670747	4.0797e+06	1.63862e+06	4.16	8.19	6.26	12.32	4.78	13.26	15.86	10.1	4.61	16.32	13.29	10.02	2.56288e+06	2.59177e+06	2.76584e+06	3.32488e+06	2.74606e+06	2.90191e+06	3.04656e+06	649648	703081	622068	2.75019e+06	2.77224e+06	2.21125e+06	1.37995e+06
None	PSME_00000050-RA	PREDICTED: sucrose synthase 2	1	1	3	0	868	99	6.71	5.23	1
Master Protein	PSME_00000058-RA	PREDICTED: chaperonin 60 subunit beta 2, chloroplastic isoform X2	60	35	830	12	519	55.1	6.1	2642.2	35	1.20976e+07	1.33032e+07	1.08895e+07	1.23574e+07	8.00913e+06	3.94097e+06	736384	1.04627e+07	1.32645e+07	7.19572e+06	5.73547e+06	2.63682e+06	9.27	3.33	12.4	18.86	8.51	14.58	47.56	4.8	4.06	13.68	26.47	22.77	1.08778e+07	1.31044e+07	1.20976e+07	1.37097e+07	1.31692e+07	1.26743e+07	1.34384e+07	8.90916e+06	1.08895e+07	1.13203e+07	1.23574e+07	1.56471e+07	1.08705e+07	8.00913e+06
Master Protein	PSME_00000063-RA	Late embryogenesis abundant protein Lea14-A, putative	53	14	170	14	327	36.3	4.83	451.27	14	789356	3.80875e+06	1.70638e+06	7.16296e+06	4.13714e+06	1.53362e+06	9633.87	5.22718e+06	3.2087e+06	1.12503e+07	1.42059e+06	5.47522e+06	14.22	8.79	8.85	10.16	7.99	17.46	126.08	38.91	7.03	9.31	4.61	4.42	642250	853475	789356	3.44898e+06	4.06197e+06	3.57131e+06	4.10005e+06	1.70638e+06	1.77099e+06	1.49093e+06	8.40158e+06	7.00648e+06	7.16296e+06	4.66441e+06
Master Protein	PSME_00000065-RA	PREDICTED: ATP-dependent DNA helicase DDM1	4	3	4	3	816	93.3	6.44	9.71	3		184224	127497	69081.6	101260			180300						55.15	8.13	48.99				85.96								91845.3	232946	351304	145692	127497	117196	137922	48132.8		99147.8
Master Protein	PSME_00000066-RA	Glucose-6-phosphate isomerase, cytosolic 1	33	17	96	17	600	66.8	9.17	221.42	17	1.54959e+06	2.31192e+06	5.08613e+06	2.29349e+06	3.08461e+06	1.59258e+06	249032	2.84005e+06	2.09095e+06	1.78213e+06	2.06724e+06	2.7503e+06	3.13	6.79	12.48	6.39	2.7	8.79	67.97	6.87	4.88	32.83	6.22	8.94	1.62552e+06	1.54959e+06	1.53357e+06	2.14499e+06	2.39414e+06	2.49448e+06	2.23252e+06	5.17675e+06	4.09991e+06	5.08613e+06	2.29349e+06	2.1725e+06	2.46626e+06	3.08461e+06
Master Protein	PSME_00000074-RA	PREDICTED: lysosomal alpha-mannosidase-like	9	1	4	1	182	20.2	5.94	13.37	1	259878	472467	1.8762e+06		651834	504169	264054	1.10357e+06	6.14916e+06	1.07573e+06	1.52475e+06	95490.2	60.66	16.68	79.92			28.59		10.96	7.62	21.14	17.47			411097	164283	378264	543419	427757	521850	1.8762e+06	2.24214e+06	126361
Master Protein	PSME_00000075-RA	PREDICTED: alpha-mannosidase-like	23	7	48	6	383	43	6.39	161.1	7	414331	641916	1.27552e+06	293393	880813	879891	251766	1.61284e+06	5.82018e+06	5.10426e+06	3.28565e+06	1.46702e+06	12.77	27.68	2.81	8.74	50.57	31.67	46.19	9.51	6.85	12.2	2.66	20.15	411758	414331	511667	502258	510360	807383	841321	1.32172e+06	1.27552e+06	1.25081e+06	293393	282486	332803	880813
Master Protein	PSME_00000076-RA	PREDICTED: AP-1 complex subunit mu-2-like	4	1	17	1	386	44	6.96	47.8	1	256878	431784	1.01176e+07	435631	223939	8.98381e+06	1.76582e+07	565961	204722	381155	376571		54.25	23.39	10.02	29.69	84.09	25.91	43.76	20.21	32.8	1.79	20.84		171449	384875		305593	376936	494613	514192	11142301	1.01176e+07	9.1142e+06	435631	398313	673285	223939
Master Protein	PSME_00000080-RA	PREDICTED: pre-mRNA-processing protein 40A	1	1	2	1	1208	137.1	7.9	5.7	1								195329												21.89
Master Protein	PSME_00000085-RA	PREDICTED: DNA polymerase epsilon subunit C	15	2	2	2	177	19.5	7.06	5.78	2		418131	131714	282149	142073			81224.7	55188.5	73811.6	185388			31.38	46.25	30.67				47.2		20.68	24.45					441611	315608	395900	646879	184962	93794.8		351698	226354
Master Protein	PSME_00000086-RA	Os07g0155200	6	1	2	1	150	16.8	6.18	0	1		271028	61984.7	228475	155661			226402	120941	116619				8.77	24.46	8.63				8.7	26.03	8.14						253233	295884	290073	250499	61984.7	43550.9	72119.3	235472	228475	199488
Master Protein	PSME_00000090-RA	PREDICTED: 40S ribosomal protein S4-3	39	10	99	10	264	29.6	10.15	281.27	10	1.30732e+06	1.76178e+06	2.52768e+06	3.83151e+06	778600	7.52319e+06	964041	5.74347e+06	737331	2.04761e+06	987790		19.99	23.53	27	13.49	22.72	14.08	77.28	31.42	60.18	52.18	38.11		1.30732e+06	1.59468e+06	1.06646e+06	1.50247e+06	2.06585e+06	2.26819e+06	1.3942e+06	2.52768e+06	2.83802e+06	1.6264e+06	3.33125e+06	3.83151e+06	4.36766e+06	778600
Master Protein	PSME_00000091-RA	PREDICTED: dihydrolipoyl dehydrogenase, mitochondrial-like	60	28	716	28	505	53	7.8	2126.01	28	2.95791e+07	1.59458e+07	7.70944e+06	1.64809e+07	1.85755e+07	4.56004e+06	1.22367e+06	2.03057e+07	4.31998e+07	2.09526e+07	2.47925e+07	1.24527e+07	0.5	1.74	6.02	4.75	2.03	7.78	46.24	3.02	0.77	15.64	12.66	17.96	2.95791e+07	2.97541e+07	2.94619e+07	1.59998e+07	1.54284e+07	1.58921e+07	1.60171e+07	7.70944e+06	8.12366e+06	7.20124e+06	1.64809e+07	1.72659e+07	1.57011e+07	1.88816e+07
Master Protein	PSME_00000092-RA	PREDICTED: auxin-induced protein X15-like	5	1	4	1	233	26	8.72	10.1	1	2.87894e+06	1.68804e+06	1.55326e+06	865694	880897	727826	117023	2.81565e+06	3.50207e+06	3.34273e+06	2.6539e+06	1.83757e+06	14.47	59.61	45.57	74.45	11.41	4.36		21.96	9.21	6.39	13.51	16.95	3.25593e+06	2.43045e+06	2.87894e+06	558772		1.68804e+06	2.37998e+06	1.55326e+06	1.75206e+06	631320	2.65251e+06	763181	865694	879959
Master Protein	PSME_00000094-RA	PREDICTED: DNA replication licensing factor MCM2	37	25	154	25	1128	126.7	5.34	469.67	25		6.34632e+06	860945	3.25683e+06	212402			2.76227e+06	803545	386181	156446			12.93	30.03	8.04	16.58			11.71	29.47	36.65	65.66					8.02753e+06	6.33128e+06	6.3614e+06	6.19048e+06	860945	867114	481036	2.85682e+06	3.25683e+06	3.32523e+06	212402
Master Protein	PSME_00000102-RA	PREDICTED: psbP domain-containing protein 1, chloroplastic isoform X1	26	5	12	5	271	30.7	5.54	39.3	5	1.91588e+06	157791	787981	49606.2	708101	117569	286715	145622	113552		429917	526845	6.68	56.78	12.48	6.4	38.64	27.33	67.91	52.55	25.63		13.39	67.09	1.87847e+06	2.12311e+06	1.91588e+06	320454	185372	81742.9	134314	716417	915134	787981	51904	47410.2		375612
None	PSME_00000103-RA	Polygalacturonase precursor, putative	6	1	1	1	374	39.4	8.76	2.66	1									188025	502960												32.06
Master Protein	PSME_00000104-RA	PREDICTED: glutamate decarboxylase 1	23	10	48	9	520	59.2	7.05	117.68	10	56854.7	111877	3.23316e+06	154424	1.75519e+06	1.45282e+06	75958.8	343349	110958	200939	143309	73094.5		16.86	14.17	15.57	22.49	9.96	64.81	19.61		54.77		41.7	56854.7			111877	86635.1	121445		3.23316e+06	3.88908e+06	2.96254e+06	196520	154424	149162	1.22686e+06
Master Protein	PSME_00000112-RA	PREDICTED: oligouridylate-binding protein 1-like isoform X2	14	5	142	5	418	46.6	7.68	371.42	5	2.55449e+06	1.10345e+07	6.88834e+06	4.92903e+06	6.49339e+06	1.02525e+06	133921	9.61021e+06	5.71328e+06	4.52871e+06	7.55881e+06	4.40697e+06	60.77	7.67	21.37	3.36	8.66	7.98	33.25	3.34	17.97	12.26	10.8	10.07	2.55449e+06	564580	2.55943e+06	9.91885e+06	1.14441e+07	1.17937e+07	1.06396e+07	7.50172e+06	6.88834e+06	4.87784e+06	4.74991e+06	5.07962e+06	4.92903e+06	7.37757e+06
Master Protein	PSME_00000113-RA	PREDICTED: pyridoxal biosynthesis protein PDX2	26	4	11	4	276	30	5.78	29.29	4	197595	639152	23627	984901	530093	34904.8		179527	30152.7	336912	300999	188222	75.67	14.53	84.58	21.2	46.08			15.34	20.53	26.52	25.92	10.78	62004.6	386449	197595	790469	563195	648943	629510	87588.9	21740.4	23627	1.09011e+06	984901	709066	530093
Master Protein	PSME_00000116-RA	PREDICTED: YTH domain-containing family protein 1 isoform X1	4	2	8	1	717	78.5	5.64	25.26	2	653372	573281	670492	474324	771256	832932	270799				1.30074e+06	2.15704e+06	7.18	10.78	37.26	23.3	17.38	13.48	48.27				13.31	21.46	653372	716376	622875	513314	632449	622038	528347	930666	670492	426980	474324	306407	476786	978719
Master Protein	PSME_00000118-RA	PREDICTED: serotransferrin	3	1	2	1	562	61	5.33	4.82	1		82937.8	172190					123810		155462												6.99						82937.8				172190
Master Protein	PSME_00000121-RA	PREDICTED: biotin carboxyl carrier protein of acetyl-CoA carboxylase 1, chloroplastic isoform X1	3	1	24	1	372	39.1	7.49	64.08	1		214138	6485637	178734	1.41558e+07	2.24996e+06	447633	2.13044e+06	2.31103e+06	520961	2.05116e+06	1.62841e+06		45.73	23.26	61.19	8.42	14.94	28	12.96	10.38	90.44	14.98	20					299461	153125		6485637	7.54699e+06	4.67746e+06	112473	284029		1.48634e+07
Master Protein	PSME_00000122-RA	Glucose-6-phosphate/phosphate translocator-related	3	1	2	1	429	47.6	8.92	5.26	1	151074	223197	116203	332065		415834	45062.7	591899	384703	172680	336779			17.37	10.86	37.37				13.9	27.86	49.16			151074				252518		197280	107600	125493		332065	317285	592256
Master Protein	PSME_00000124-RA	PREDICTED: CCR4-NOT transcription complex subunit 10-B-like	7	3	14	3	728	79.3	7.28	38.1	3	28010.1	638809	385086	946812	4.10254e+06	68890.7		1.06238e+06	2.27194e+06	1.17998e+07	446153	100397	41	9.67	25.48	11.67	29.07			26.32	8.9	12.53	28.79	2.7	25614.7	51640.8	28010.1	704141	567406	671583	607635	385086	475764	281782	946812	1.12861e+06	912356	5.79335e+06
Master Protein	PSME_00000125-RA	PREDICTED: monocopper oxidase-like protein SKU5	8	3	49	1	541	60.4	8.94	166.79	3	713620	1.16402e+07	6.69461e+06	1.00824e+07	5.95752e+06	1.7773e+06	959845	2.97873e+06	1.03002e+07	9.96154e+06	5.95608e+06	6.34088e+06	10.97	4.61	7.28	5.87	14.29	5.76	28.66	25.76	6.53	9.91	21.65	11.63	713620	630969	786768	1.07427e+07	1.1688e+07	1.19744e+07	1.15926e+07	6.28776e+06	7.26611e+06	6.69461e+06	9.26955e+06	1.0397e+07	1.00824e+07	7.45977e+06
Master Protein	PSME_00000126-RA	PREDICTED: methylmalonate-semialdehyde dehydrogenase	20	7	177	7	516	56.2	5.99	533.14	7	1.63375e+06	5.06736e+06	5.86529e+06	3.90308e+06	1.41569e+07	1.80631e+06	148696	6.50102e+06	5.0908e+06	6.35595e+06	5.04072e+06	5.07692e+06	4.61	6.7	9.98	13.18	5.35	11.82	85.1	37.76	11.32	0.77	2.23	4.02	1.63375e+06	1.60094e+06	1.7469e+06	4.73715e+06	4.92058e+06	5.21852e+06	5.51481e+06	6.1657e+06	5.86529e+06	5.06576e+06	3.90308e+06	3.14733e+06	4.06051e+06	1.41569e+07
Master Protein	PSME_00000128-RA	PREDICTED: protein RRP45A	6	2	4	2	464	50.7	5.27	10.33	2	332389	595388	399096	218648	302150		95407.1	574386	188137	311906	321351	76233.7	4.92	12.87	34.3	14.93	2.55			7.65	11.4	26.47	29.2		340088	309167	332389	546197	599684	591123	730772	429557	399096	210268	197531	263792	218648
Master Protein	PSME_00000130-RA	PREDICTED: indole-3-glycerol phosphate synthase, chloroplastic-like	17	2	6	2	165	18.2	5.63	16.86	2	374177	466987	328144	244041	318113	174865		407456	376582	447349	486878	62553.9	53.28	22.91	80.91	18.92	6.39	12.75		18.43	13.83	8.83	11.83	40.95	421437	374177	119355	487684	392939	447169	656175	328144	372966	17250.9	284627	244041	193690	307967
Master Protein	PSME_00000131-RA	PREDICTED: ATP-dependent Clp protease ATP-binding subunit clpA homolog CD4B, chloroplastic	39	35	403	5	923	102.2	6.61	1178.73	35	43513.2	2.01988e+06	894382	1.77211e+06	444619	36337.4		1.75006e+06	548113	750473	123634	557681	69.83	9.01	28.19	3.88	25.66			31.29	27.6	36.69	38.54	10.4	42413.5	130025	43513.2	2.22687e+06	1.7861e+06	1.99275e+06	2.04737e+06	894382	939927	533782	1.74719e+06	1.87863e+06	1.77211e+06	512989
Master Protein	PSME_00000133-RA	PREDICTED: eukaryotic translation initiation factor 2D isoform X2	4	1	1	1	595	65.6	7.91	3.51	1			56064.8												52.91																	41703.7	56064.8	111632
Master Protein	PSME_00000135-RA	PREDICTED: cleavage and polyadenylation specificity factor subunit 6	2	1	7	1	645	68.5	5.69	21.46	1			77981.8					129911	102463						54.26					4.44												77981.8	140890	46599.4
Master Protein	PSME_00000137-RA	PREDICTED: probable serine/threonine-protein kinase cdc7	1	1	2	1	1400	157.1	7.03	4.01	1	1.09123e+07	1.20368e+06	242502	950678	688729	232754		828840	2.74159e+06	263723	3.03683e+06	800187	6.25	20.89	4.1	19.26		26.53		16.59	2.03	70.84	5.7	20.99	1.00542e+07	1.13836e+07	1.09123e+07	1.52056e+06	902794	1.20972e+06	1.19767e+06		249638	235570	950678	1.04226e+06	706962	688729
None	PSME_00000140-RA	PREDICTED: probable leucine-rich repeat receptor-like serine/threonine-protein kinase At5g15730	4	1	3	0	228	25.6	6.44	5.88	1
Master Protein	PSME_00000143-RA	PREDICTED: probable histone H2A.2	36	4	83	1	129	13.5	10.15	202.83	4	42396	65292.8	698085			32606.4	53898.6								60.77			2.02	43.02								42396				65292.8	1.18363e+06	698085	300816
None	PSME_00000145-RA	PREDICTED: acid phosphatase 1-like	21	3	18	0	156	17.8	8.87	46.27	3
Master Protein	PSME_00000147-RA	PREDICTED: aldo-keto reductase family 4 member C9	65	18	178	11	333	36.8	6.01	495.42	18	1.1365e+06	1.84566e+06	4.48337e+06	1.84786e+06	1.37107e+06	2.23126e+06	198423	584392	108256	399603	5.14856e+06	5.6251e+06	20.04	16.47	24.4	10	14.32	34.19	3.28	26.99	25.21	41.31	46.74	10.27	1.44685e+06	1.1365e+06	979117	1.98519e+06	1.71593e+06	1.50471e+06	2.20161e+06	4.48337e+06	4.60045e+06	2.8619e+06	2.12062e+06	1.84786e+06	1.75349e+06	1.07617e+06
Master Protein	PSME_00000148-RA	PREDICTED: aldo-keto reductase family 4 member C9	33	9	81	2	336	37.4	6.29	196.87	9	1.0945e+06	1.85627e+06	176224	1.78543e+06	4.91306e+06	666818		268395	444506	305556	1.79715e+06	2.17334e+06	12.21	14.11	102.15	16.06	8.62	17.03		8.75	11.09	17.55	2	4.59	1.27353e+06	1.00392e+06	1.0945e+06	2.03523e+06	1.43877e+06	1.87402e+06	1.8387e+06	43365.7	546991	176224	1.95185e+06	1.78543e+06	1.41344e+06	4.23308e+06
None	PSME_00000149-RA	PREDICTED: putative receptor-like protein kinase At1g80870	1	1	9	0	720	81.4	8.48	20.7	1
Master Protein	PSME_00000155-RA	PREDICTED: probable leucine-rich repeat receptor-like protein kinase At1g35710	14	4	31	4	333	37.4	7.78	71.59	4		770219	135762	1.47065e+06	2.0789e+06			947113	99263.3	1.03359e+06	230150	434919		24.16	68.33	18.57	3.74			16.94	44.46	10.15	39.59	1.26				870898	681179	901544	516573	135762	198379	32842	1.74403e+06	1.47065e+06	1.19768e+06	2.12008e+06
Master Protein	PSME_00000157-RA	PREDICTED: UDP-glucuronate 4-epimerase 3	14	4	15	4	433	48	9.47	36.28	4		262409	73749.5	363468	871221			1.10807e+06	53512.5	462655	114510			16.59	42.05	16	33.04			5.56	50.32	21.03	0.65					326370	219468	255646	269352	73749.5	144664	73721.8	451219	363468	333370	644491
Master Protein	PSME_00000163-RA	PREDICTED: 39S ribosomal protein L23, mitochondrial isoform X2	6	1	1	1	169	19.6	9.94	2.26	1		264419	77934.6	224580		48482.9		140483		178276				21.17		23.21				32.55		49.66						244561	376949	253819	275462		77934.6		224580	246068	153738
Master Protein	PSME_00000168-RA	PREDICTED: villin-3	31	14	143	12	548	60.5	7.42	369.33	14	207227	1.23499e+06	1.45902e+06	2.20465e+06	523471	683812	228638	1.50078e+06	2.02854e+06	3.30792e+06	1.2932e+06	142756	14.79	36	5.35	7.45	57.56	10.27		8.86	4.64	11.41	8.09	105.35	207227	228197	169383	571349	1.46931e+06	1.39437e+06	1.09382e+06	1.38801e+06	1.54435e+06	1.45902e+06	2.20465e+06	2.46034e+06	2.14098e+06	1.29645e+06
Master Protein	PSME_00000169-RA	PREDICTED: villin-3	31	11	115	11	424	46.3	8.03	348.98	11	106086	1.05659e+06	1.0791e+06	1.11671e+06	959506	143421		711370	1.30889e+06	1.96558e+06	692815	228391	35.84	10.9	8.52	5.92	17.52	18.19		1.9	21.26	16.1	7.52	5.29	106086	91055.8	174319	962268	1.02565e+06	1.08846e+06	1.23678e+06	1.21581e+06	1.0791e+06	1.03421e+06	1.11671e+06	1.1439e+06	1.02072e+06	1.16455e+06
Master Protein	PSME_00000179-RA	PREDICTED: ADP-ribosylation factor GTPase-activating protein AGD7	14	5	17	5	515	54.9	7.81	51.72	5		377938	452506	505836	1.31481e+06	44614.4		1.16919e+06	63864.6	247753	58535.5			19.09	13.48	37.05	20.1	35.91		6.03	33.66	126.42	41.54					441348	406225	351621	279453	452506	471502	363205	661465	386824		1.52915e+06
Master Protein	PSME_00000181-RA	26S proteasome AAA-ATPase subunit family protein	42	12	93	5	398	44.4	6.96	257	12	60030	331065	145515	492410	1.10009e+06	377159		1.80452e+06	2.04781e+06	2.33572e+06	692565	44493.2	72.58	53.09	19.17	7.28	23.54	7.38		18.45	24.65	22.13	63.95	47.25		105838	34048.3	583848	137375	352045	311335	145515	175751	119472	452524	523581	492410	1.10009e+06
Master Protein	PSME_00000183-RA	PREDICTED: eukaryotic translation initiation factor 2 subunit 3-like	31	12	165	5	458	49.9	8.19	482.44	12	6.04358e+06	5.96415e+06	3.04127e+06	6.18e+06	4.36095e+06	862833	146643	3.94944e+06	3.78398e+06	3.98335e+06	3.46085e+06	2.20286e+06	5.35	2.08	10.73	4.66	4.99	7.29		9.13	7.23	19.54	6.71	14.88	6.41805e+06	6.04358e+06	5.77023e+06	6.18607e+06	5.9779e+06	5.95043e+06	5.90414e+06	3.04127e+06	3.48307e+06	2.82712e+06	6.47153e+06	6.18e+06	5.89566e+06	4.36095e+06
None	PSME_00000189-RA	PREDICTED: LOW QUALITY PROTEIN: WD repeat and HMG-box DNA-binding protein 1	10	3	4	1	409	46.1	5.73	8.84	3	82969.8			48580.6					101330	81862.5	733557	28132.1	5.74			50.05							30.74		86409.9	79666.6									70325.9		33559.1
Master Protein	PSME_00000191-RA	PREDICTED: probable receptor-like protein kinase At5g15080	4	2	7	2	482	52.9	9.41	15.19	2	263520	790567	405140	791042	667822		236914	755139	560190	1.13376e+06	359740	252276	19.63	14.27	44.17	6.39	9.55			11.85	12.11	12.57	7.45	21.29	228764	263520	334942	761096	814522	1.01576e+06	767318	405140	691010	294273	791042	854020	752836	771833
Master Protein	PSME_00000198-RA	PREDICTED: sorting nexin 1 isoform X1	28	6	36	6	260	29.7	5.16	104.63	6	516258	831363	1.26477e+06	437952	412843	762031	56517.6	641067	561260	1.13681e+06	503671		4.25	13.06	4.4	19.23	8.94	33.66		5.76	6.39	8.87	4.44		503306	516258	546541	898826	701191	768964	929400	1.2603e+06	1.3611e+06	1.26477e+06	437952	536646	365484	387396
Master Protein	PSME_00000209-RA	PREDICTED: ATP-citrate synthase beta chain protein 2	66	30	570	30	612	66.4	7.66	1717.72	30	7.24364e+06	1.59527e+07	1.99063e+06	2.72835e+07	1.12889e+07	1.94473e+06		5.87874e+06	2.6074e+06	1.6245e+07	5.22721e+06	5.67383e+06	5.99	4.37	17.43	1.99	3.17	19.1		2.84	7.54	22.48	12.68	2.71	7.24364e+06	7.25371e+06	6.52199e+06	1.48083e+07	1.64123e+07	1.58416e+07	1.60646e+07	1.88882e+06	2.58421e+06	1.99063e+06	2.72835e+07	2.77227e+07	2.66481e+07	1.12889e+07
None	PSME_00000211-RA	PREDICTED: red chlorophyll catabolite reductase, chloroplastic	8	1	8	1	134	15.8	6.39	18.91	1	3.28125e+06	778046	140057	639595	592347	110364		161844	1.51082e+06	155597	5.39199e+06	7.11852e+06	15.43	10.3	46.79	19.07	19.35	12.55		50.25	8.22	44.78	9.93	23.07	2.99653e+06	3.28125e+06	4.02285e+06	922925	746141	747360	809992	130089	140057	284724	669486	639595	461305	618935
Master Protein Candidate	PSME_00000214-RA	PREDICTED: universal stress protein A-like protein	14	1	1	1	119	13.5	5.52	3.28	1									634677												47.4
Master Protein	PSME_00000217-RA	rab family GTPase	40	8	114	1	210	23.6	5.94	273.02	8				404242	367878			485223	1.49605e+06	683267	143381	247600				14.91	6.13			31.99	10.4	36.5	73.52	8.94											404242	308339	404821	405028
Master Protein	PSME_00000225-RA	Myelin-associated oligodendrocyte basic protein isoform 1	3	1	1	1	519	56.9	9.48	2.96	1
Master Protein	PSME_00000234-RA	PREDICTED: arogenate dehydratase/prephenate dehydratase 2, chloroplastic-like isoform X1	10	1	4	1	175	19.3	6.16	9.71	1		211021	238305	222959	371882			331673	235442	251063		265666		23.26			12.36			11.06	13.83	28.5		31.87					249126		178744		238305		222959			371882
None	PSME_00000237-RA	PREDICTED: E3 ubiquitin-protein ligase UPL3-like	2	3	21	0	1860	203	5.3	46.92	3
Master Protein	PSME_00000241-RA	PREDICTED: translation initiation factor eIF-2B subunit beta isoform X2	21	4	16	4	379	40.5	6.14	51.28	4	429509	607564	560459	711442	805363	122279		671409	535839	655954	398767	373157	3.05	23.48	13.24	14.85	9.94	15.83		20.6	23.98	23.43	25.57	11.7	429509	414626	440632	606540	608590	588387	920439	585193	560459	452529	556366	711442	741924	857521
Master Protein	PSME_00000254-RA	PREDICTED: cytochrome b5-like	10	1	2	1	161	18.1	5.21	6.95	1							91364.1	210204	206211	279775	561950									19.33	15.44	29.2
Master Protein Candidate	PSME_00000255-RA	PREDICTED: cytochrome b5-like	13	1	2	1	128	14.4	5.29	6.95	1							91364.1	210204	206211	279775	561950									19.33	15.44	29.2
Master Protein	PSME_00000258-RA	PREDICTED: 60S ribosomal protein L14-1	42	8	103	3	156	17.8	10.27	262.52	8	695213	7.58111e+06	3.66675e+06	1.00155e+07	2.7441e+06	1.96371e+06	242970	6.84977e+06	1.43773e+06	3.01793e+06	1.62152e+06		6	9.04	12.83	1.91	12.35	8	65.47	16.81	15.81	20.22	36.39		689955	695213	767060	8.81815e+06	7.74754e+06	7.41826e+06	7.24348e+06	3.66675e+06	4.02161e+06	3.10578e+06	1.02776e+07	1.00155e+07	9.90199e+06	3.35275e+06
Master Protein	PSME_00000261-RA	PREDICTED: probable DNA primase large subunit	5	2	3	2	466	53.2	8.57	6.94	2	65494.5	348274		261796	23994.7			181788	20231.6	85699.3			58.74	10.36		21.78										101901	42095.2	317208	322487	388146	376123				261796	185550	288458	23994.7
None	PSME_00000263-RA	PREDICTED: serine/threonine-protein kinase CDL1	2	1	3	0	430	47.4	6.73	5.9	1
Master Protein	PSME_00000265-RA	PREDICTED: xylose isomerase	28	7	51	3	295	33.5	6.61	122.82	7	359360	102580	2.18087e+06	64113.4	1.47441e+06	1.32777e+06	117658	652923	517013	784865	890277	966163	9.31	2.36	9.18	35.29	9.54	5.02	88.52	42.01	25.93	33.4	20.43	12.65	359360	310995	372470	100885		104303		2.40449e+06	2.18087e+06	2.00225e+06	49687.3		82727.9	1.36362e+06
None	PSME_00000266-RA	PREDICTED: xylose isomerase isoform X2	19	2	18	2	124	13.8	5.36	46.82	2	430667	417678	1.65684e+06	408122	2.57562e+06	1.40976e+06	69458.2	1.52996e+06	7.44487e+06	294674	1.11283e+06	1.25294e+06	29.32	31.3	22.57	23.97	12.23	10.67	51.42	16.94	29.8	22.64	10.61	14	430667	254629	463262	601001	325467	417678		1.92508e+06	1.65684e+06	1.21132e+06	282380	408122	461712	2.52637e+06
Master Protein	PSME_00000267-RA	PREDICTED: xylose isomerase	33	3	17	2	115	13.2	7.5	30.48	3	806513	135818	1.12257e+06	219362	1.50048e+06	878435	151752	212121	464066	71008.9	1.02523e+06	1.51919e+06	11.76	60.62	29.98	2.86	7.41	9.94		51.64	26.71	39.14	11.22	7.33	750877	806513	941418	135818	43899.7		193346	1.18997e+06	1.12257e+06	647344	226387	213841	219362	1.35213e+06
None	PSME_00000268-RA	Peroxidase 68	11	3	17	1	501	53.2	6.29	35.09	3	304527	87058.9	350802		899051	164317		457284	229032	198222	3.06721e+06	127397	27.43		31.98		7.99	34.32		6.62	7.86	21.75	31.95	13.01	311119	181680	304527		87058.9			350802	487327	255368				899051
None	PSME_00000315-RA	PREDICTED: alpha-galactosidase	7	1	3	1	214	24	6.2	9.25	1
Master Protein	PSME_00000323-RA	Os09g0400100	25	7	24	3	361	39.2	6.77	73.04	7	170641	549407	257921	480862	1.33677e+06	85634.4	100248	760629	374236	371555	224148	222526	16.41	6.04	30.16	17.63	39.46	87.43	2.02	130.93	15.01	3.43	50.58	7.63	131770	170641	182468	567242	532133	570751	501117	342201	184571	257921	376059	537592	480862	2.18012e+06
None	PSME_00000326-RA	Os09g0400100	22	5	15	3	357	38.6	6.83	45.22	5	170641	549407	257921	480862	1.33677e+06	85634.4	100248	760629	374236	371555	224148	222526	16.41	6.04	30.16	17.63	39.46	87.43	2.02	130.93	15.01	3.43	50.58	7.63	131770	170641	182468	567242	532133	570751	501117	342201	184571	257921	376059	537592	480862	2.18012e+06
None	PSME_00000330-RA	Os09g0400100	19	4	10	2	293	31.5	7.61	27.37	4	255962	800393	320783	721294	1.34388e+06	128452	150373	1.00524e+06	530224	557333	336222	333789	16.41	9.25	41.17	17.63	37.76	87.43	2.02	122.55	18.59	3.43	50.58	7.63	197655	255962	273703	802593	798200	835988	672480	320783	140016	337749	564089	806387	721294	2.30465e+06
Master Protein Candidate	PSME_00000333-RA	Os09g0400100	26	7	24	3	357	38.6	6.77	73.04	7	170641	549407	257921	480862	1.33677e+06	85634.4	100248	760629	374236	371555	224148	222526	16.41	6.04	30.16	17.63	39.46	87.43	2.02	130.93	15.01	3.43	50.58	7.63	131770	170641	182468	567242	532133	570751	501117	342201	184571	257921	376059	537592	480862	2.18012e+06
None	PSME_00000336-RA	Os09g0400100	21	5	15	3	362	39	6.13	45.22	5	170641	549407	257921	480862	1.33677e+06	85634.4	100248	760629	374236	371555	224148	222526	16.41	6.04	30.16	17.63	39.46	87.43	2.02	130.93	15.01	3.43	50.58	7.63	131770	170641	182468	567242	532133	570751	501117	342201	184571	257921	376059	537592	480862	2.18012e+06
Master Protein	PSME_00000339-RA	PREDICTED: 60S ribosomal protein L11-1-like	52	10	114	8	180	20.6	9.95	291.39	10	9.31475e+06	3.24539e+07	19552070	3.31941e+07	2.18914e+07	7.92669e+06	515313	2.94745e+07	1.41734e+07	2.86108e+07	1.75602e+07	1.90057e+06	3.84	14.18	18.9	13.38	4.49	11.27	110.28	10.32	9.17	5.72	27.04	20.09	9.03068e+06	9.31475e+06	9.74532e+06	4.09392e+07	3.31365e+07	3.00187e+07	3.17853e+07	19552070	1.98949e+07	1.39088e+07	4.13177e+07	3.28574e+07	3.31941e+07	2.244e+07
None	PSME_00000346-RA	PREDICTED: ADP,ATP carrier protein ER-ANT1	2	1	23	0	360	40.1	9.73	46.21	1
Master Protein	PSME_00000350-RA	PREDICTED: beta-fructofuranosidase 1-like	26	14	186	14	624	69.3	4.82	512.27	14	2.65522e+06	3.83547e+06	117862	4.85136e+06	3.59769e+06	35463.6		6.94799e+06	1.04883e+07	1.5296e+07	6.25007e+06	1.03208e+07	8.31	9.16	42.15	15.16	9.86			50.48	8.91	15.54	14.72	8.2	2.65522e+06	2.42262e+06	2.86228e+06	3.90905e+06	3.76326e+06	3.61009e+06	4.4384e+06	169931	117862	69540.7	5.59989e+06	4.85136e+06	4.12632e+06	4.18486e+06
None	PSME_00000352-RA	PREDICTED: beta-fructofuranosidase, soluble isoenzyme I	4	2	64	2	651	72.5	5.02	195.96	2	3.14401e+06	4.35736e+06	146762	5.43441e+06	4.49241e+06	53195.4		6.52983e+06	1.09117e+07	1.58618e+07	6.96324e+06	1.18657e+07	11.26	9.7	26.63	15.18	10.95			47.49	10.45	15.14	15.82	8.55	3.14401e+06	2.79159e+06	3.50021e+06	4.45825e+06	4.25875e+06	4.18204e+06	5.1435e+06	180827	146762	104311	6.61371e+06	5.43441e+06	4.94121e+06	5.24087e+06
Master Protein	PSME_00000355-RA	PREDICTED: anamorsin homolog	3	1	16	1	353	38.9	5.35	35.17	1	73031.1	725493	1.14591e+06	731934	1.52487e+06	150925		535480	218516	828394		97438.5		12.61	12.74	11.16	6.4	31.88		32.77	16.72	8.8		24.87	73031.1			628495	732966	718097	853412	1.14591e+06	1.37871e+06	1.08911e+06	814716	731934	651228	1.52487e+06
None	PSME_00000356-RA	PREDICTED: phospholipase D alpha 1-like isoform X1	13	3	37	3	196	22	9.83	101.23	3	353793	1.23997e+06	5.05286e+06	2.21085e+06	611147	1.55876e+06	259723	3.66867e+06	712084	1.17332e+06	2.008e+06		71.62	4.78	1.43	39.72	32.16	10.97		14.6	13.82	3.4	21.61		1.09256e+06	347662	353793	1.1494e+06	1.24701e+06	1.23296e+06	1.28963e+06	5.1781e+06	5.05104e+06	5.05286e+06	2.21085e+06	1.4265e+06	3.24294e+06	493216
Master Protein	PSME_00000362-RA	PREDICTED: AT-rich interactive domain-containing protein 4B	1	1	4	1	879	99.1	4.83	8.1	1	2.88668e+06	840980	1578393	1.41307e+06	2.51689e+06					717063	1.0583e+07	1.10975e+07	5.12	23.23	21	14.77	4.23					11.3	7.84	15.03	2.66285e+06	2.88668e+06	2.93408e+06	1.1609e+06	673182	854598	827578	1578393	1.67116e+06	1.10311e+06	1.20703e+06	1.41307e+06	1.62502e+06	2.6426e+06
Master Protein	PSME_00000369-RA	PREDICTED: scopoletin glucosyltransferase	3	1	2	1	471	52.2	5.12	6.2	1	76034.5	273595		118812						53987.5	103062		16.19	29.09		16.66						14.06	15.6		85299.1	67776.2		214474	294764	253946	412314				118812	140240	100363
Master Protein	PSME_00000376-RA	PREDICTED: probable histone H2B.1-like	45	8	68	2	163	17.4	10.07	164	8	560168	2.95202e+07	1.4379e+07	2.22765e+07	4.0705e+06	4.43163e+06	805826	6.06238e+06	3.38491e+06	1.92977e+06	740649	168869	9.33	14.07	4.01	11.1	20.99	9.5	56.3	65.6	35.41	24.21	46	26.25	493862	594820	560168	2.62203e+07	3.57655e+07	3.14376e+07	2.77198e+07	15041043	1.38871e+07	1.4379e+07	2.40734e+07	2.22765e+07	1.92699e+07	4.97446e+06
Master Protein	PSME_00000378-RA	PREDICTED: calponin homology domain-containing protein DDB_G0272472	5	3	17	3	1115	125.2	4.86	47.33	3	134468	195910	107402	225767	264183	26885.5		236042		110594	60116.2		8.57	16.05	30.08	28.2	48.05	29.2		39.54		36.99	14.73		134468	131382	153513	192708	180871	199166	255647	107402	157525	88959.6	244121	225767	137365	362245
Master Protein	PSME_00000380-RA	PREDICTED: histone H2B-like	55	10	92	3	159	17.2	10.05	223.21	10	272106	1.73548e+07	1.05456e+07	9.53177e+06	1.04183e+06	1.72426e+06	401141	5.88508e+06	1.97533e+06	2.04486e+06	402466	42167.3	10.13	13.17	12.16	21.33	43.29	5.15	42.74	53.57	40.44	38.3	29.68	45.13	248782	272106	304272	1.44634e+07	1.94944e+07	1.85175e+07	1.62651e+07	1.07536e+07	1.05456e+07	8.56064e+06	1.24156e+07	9.53177e+06	8.22254e+06	2.07408e+06
Master Protein	PSME_00000392-RA	PREDICTED: copper transport protein ATX1-like	46	3	48	3	78	8.5	6.64	135.45	3	387212	3.49647e+06	2.61421e+06	3.91134e+06	3.77295e+06	915659	42213.7	2.25281e+06	1.43919e+06	8.65797e+06	1.85895e+06	811602	15.28	10.86	40.34	38.01	2.98	5.19	54.32	12.56	18.4	27.08	33.97	7.98	318668	434132	387212	3.45208e+06	3.64037e+06	2.83007e+06	3.54144e+06	2.61421e+06	4.14136e+06	1.86689e+06	5.45283e+06	3.91134e+06	2.45785e+06	3.69828e+06
Master Protein	PSME_00000395-RA	PREDICTED: microtubule-associated protein 70-2	3	1	1	1	627	70.5	7.85	3.35	1		319024		310047						192587				17.33		7.35						19.87						404384	268966	308829	329557				278573	310047	321661
Master Protein	PSME_00000399-RA	PREDICTED: expansin-A13-like	9	1	3	1	206	22.4	8.62	8.83	1	97964.9	469686						311720	2.47474e+06		158917			8.32							1.85				97964.9			463720	475730	406020	494993
Master Protein	PSME_00000400-RA	PREDICTED: 60S ribosomal protein L21-1	50	9	73	9	175	19.8	10.2	170.02	9	770119	7.4152e+06	5842678	8.60042e+06	2.4917e+06	4.18666e+06	737810	7.00425e+06	2.55658e+06	5.01346e+06	2.4379e+06	432883	20.33	24.99	19.57	19.22	21.05	11.87	56.35	22.33	20.76	19.08	26.51	13.2	770119	706234	1.02668e+06	5.98093e+06	8.68243e+06	1.00466e+07	6.33292e+06	5842678	6.54589e+06	4.39827e+06	1.0473e+07	8.60042e+06	7.12442e+06	3.37675e+06
Master Protein	PSME_00000402-RA	PREDICTED: protease Do-like 5, chloroplastic	23	2	4	2	176	18.9	5.03	13.85	2	747731	54468		63602.2		26104.9	41264.1	92023.5	48558.6	92616.8	146109		4.25	56.94		42.96		5.48				31.78	15.79		722939	747731	786376	91547.6	26330.1		54468				87034.7	46478.5
None	PSME_00000415-RA	PREDICTED: probable nucleoredoxin 1-like isoform X1	9	3	44	1	435	49	5.14	127.44	3	845525	1.69342e+06	4.00767e+06	1.64859e+06		3.15291e+06		1.24859e+06	1.54448e+07	2.49854e+06	1.88643e+06	433926	12.12	57.94	28.15	31.17		19.7		78.6	6.03	11.65	29.65	24.68	782261	845525	988655	1.86432e+06	1.65268e+06	1.73516e+06	185260	4.00767e+06	4.53818e+06	2.53192e+06	1.64859e+06	1.35696e+06	2.45197e+06
Master Protein	PSME_00000424-RA	PREDICTED: WD repeat-containing protein 43-like	18	8	50	8	603	64.8	5.29	121.73	8	114018	2.15341e+06	1.02298e+06	1.29083e+06	709816	102126	53779.6	1.91591e+06	663152	234887	133507	34914.6	36.41	8.66	12.26	7.66	3.25	54.03		10.84	23.13	27.83	25.32	3.65	138918	63526.1	114018	1.83625e+06	2.23895e+06	2.1992e+06	2.10857e+06	1.02298e+06	1.05068e+06	832513	1.17081e+06	1.36419e+06	1.29083e+06	736697
Master Protein	PSME_00000426-RA	PREDICTED: ribosome biogenesis protein NSA1	9	3	9	3	418	45	7.74	21.36	3	23604.2	506464	51378.5	157883	76585.6			250661	119583	87077.4	186715		153.25	24.15		16.47	15.27			31.56	21.69	59.29	49.33		400586	9860.12	23604.2	507798	505134	487278	774044		51378.5		157883	167201	120915	95101.9
None	PSME_00000431-RA	aldose 1-epimerase family protein	13	4	26	3	179	20.4	9.5	55.12	4	108369	911451	1.0202e+07	1.08575e+06	2.58047e+06	2.21069e+06	493212	7.00171e+06	5.46347e+07	4.62742e+06	1.05928e+07	253933		15.83	39.38	9.57	5.86	11.18	59.53	34.83	18.56	42.94	11.83	47.78			108369	1.11416e+06	767189	954662	870195	1.28997e+07	1.0202e+07	5.48551e+06	1.08575e+06	1.00314e+06	1.21227e+06	2.73425e+06
Master Protein	PSME_00000450-RA	PREDICTED: probable nucleolar protein 5-2	31	14	83	2	646	72	9.16	242.78	14	84636.7	232319	243862	177745		140829	76928.2	1.5167e+06	117872	187351		71280.7		73.89	9.24	6.97		17.21	36.44	59.17		13.76		29.41		84636.7			232319	538528	115726	243862	207885	246226	186731		169192
Master Protein	PSME_00000452-RA	PREDICTED: alcohol dehydrogenase class-3	60	14	288	14	397	43	6.81	750.04	14	7.36386e+06	1.15252e+07	2.60698e+07	1.10891e+07	1.04736e+07	4.89934e+06	562326	8.50944e+06	1.29426e+07	5.40071e+06	8.23955e+06	2.41255e+07	3.73	11.8	1.91	10.38	12.11	19.47	64.61	11.85	13.85	4.07	9.46	6.41	7.36386e+06	6.98669e+06	7.51499e+06	1.38903e+07	1.20251e+07	1.1046e+07	1.07801e+07	2.62973e+07	2.53516e+07	2.60698e+07	1.10891e+07	1.13403e+07	9.3238e+06	9.80884e+06
None	PSME_00000458-RA	PREDICTED: probable protein phosphatase 2C 76 isoform X1	8	1	2	1	146	16.4	5.38	5.98	1	187991	384653	329864	357121	691229			796582	1.07688e+06	1.01296e+06	319933	481538		19.29	49.95	21.56	7.11			13.87	14.98	18.66	58.49	2.78			187991	500401	403113	319490	367038	472026	329864	154218	498568	342693	357121	635186
Master Protein	PSME_00000462-RA	PREDICTED: cell division cycle protein 48 homolog	26	5	87	1	231	25.4	4.65	263.64	5
None	PSME_00000463-RA	PREDICTED: protein GPR107	8	1	1	1	107	12.2	4.91	2.12	1		211546	87450.2	587097	819211	46612.7		447627		544419	55034.8			43.21	41.4	41.07	12.86	42.74		38.89		25.42	64.27					74824.8	232178	262917	192748	118233	64682		587097	353625	841507	1.00288e+06
None	PSME_00000468-RA	PREDICTED: probable LRR receptor-like serine/threonine-protein kinase At1g56140-like	4	1	1	1	460	52.3	8.73	3.33	1	1.28008e+06		2.05315e+06			2.45799e+06	2.75838e+06	944696		268251			30.72		3.11			11.73	58.9	14.37					1.02654e+06	1.59625e+06							2.00854e+06	2.09875e+06
Master Protein	PSME_00000472-RA	3-ketoacyl-acyl carrier protein synthase I	5	2	4	2	475	50.8	7.49	14.04	2	270123	1.64094e+06	352484	1.34171e+06	78861.2			133698	245973				6.04	15.71	8.86	16.53	30.61			41.08	2.58				258824	281915		1.37229e+06	1.67779e+06	1.6049e+06	2.00537e+06	352484	400901	339735	1.65388e+06	1.20222e+06	1.34171e+06	124806
Master Protein	PSME_00000474-RA	PREDICTED: mitotic checkpoint protein BUB3.1	26	6	41	6	315	34.7	8.15	98.3	6	277907	1.78807e+06	795675	1.28138e+06	1.76989e+06	156810		1.69931e+06	791881	1.13456e+06	1.46928e+06	358967	14.5	25.53	17.94	5.91	1.4	54.19		8.46	11.94	3.99	8.5	11.73	350184	272107	277907	2.0419e+06	2.43208e+06	1.5658e+06	1.38409e+06	795675	1.01638e+06	725597	1.38432e+06	1.28138e+06	1.23399e+06	1.73409e+06
Master Protein	PSME_00000476-RA	ATP-dependent chaperone ClpB	57	51	470	17	930	103.3	6.11	1491.36	51	516092	547001	8.19818e+06	435623	180425	1.21643e+06	161165	238971	1.94057e+06	1.09191e+06	2.31276e+06	211606	5.08	20.46	8.85	8.35	31.71	3.99	46.09	7.71	11.82	9.93	2.1	17.21	516092	521145	474479	684343	451096	475088	629800	8.19818e+06	7.19109e+06	8.55218e+06	483618	435623	410757	180425
Master Protein	PSME_00000477-RA	PREDICTED: chaperone protein ClpB1	57	49	436	6	911	101.2	6.1	1410.56	49	217369	363471	2.80697e+06	387640	114715	1.15752e+06	394145	251342	859574	981883	403823	45995.6	15.36	35.3	19.15	3.91	89.24	13.63	49.19	18	15.32	6.73	17.76		203953	217369	270961	381808	317794	346015	641709	2.80697e+06	2.47551e+06	3.57767e+06	375336	405601	387640	114715
Master Protein	PSME_00000479-RA	DNA helicase, TBP-interacting protein	30	11	125	11	484	52.9	6.83	386.64	11	389899	1.19878e+06	3.23846e+06	718853	842394	680309	79042.4	2.23696e+06	2.17146e+06	803642	831205	170593	15.31	19.15	5.71	9.03	2.61	13.66	62.36	24.6	10.15	56.92	33.27	16.59	491672	373441	389899	813211	1.30314e+06	1.1864e+06	1.21128e+06	3.02375e+06	3.23846e+06	3.38947e+06	718853	789826	659472	859383
None	PSME_00000480-RA	PREDICTED: aldo-keto reductase family 4 member C9	3	1	8	1	343	38.5	8	25.29	1	262104	1.11235e+06	377710	488737	831295			3.1522e+06	339510	7.19767e+06	611927	213577	43.84	7.66	33.32	8.78	16.72			63.83	17.31	23.86	49.75	7.86	255465	262104	521783	1.17432e+06	1.05364e+06			377710	637854	366547	488737	474433	557718	709721
Master Protein	PSME_00000494-RA	PREDICTED: probable aminotransferase TAT2 isoform X2	29	8	44	8	435	47.9	6.46	118.86	8	137519	106108	155808	204882	2.11892e+06	112564	20040.3	492753	1.78146e+06	97644.8	239089	53136.5	62.26	49.42	57.91	22.04	24.62	29.99		64.74	11.94	21.13	37.09	14.42	137519	135714	366597	109220	103086	73899.7	215474	155808	181117	43259.8	201378	204882	291899	1.95623e+06
Master Protein	PSME_00000497-RA	PREDICTED: peptidyl-prolyl cis-trans isomerase CYP38, chloroplastic	21	5	15	5	322	35.6	7.61	46.89	5	4.37806e+06		31975.9	196685	91790.6	215278		29094.2	22519.6	109285	795437	65236.2	14.67		66.59	46.22	66.48			36.24		50.38	29.02	52.48	3.62177e+06	4.37806e+06	4.87103e+06					31975.9	22405.5	77025.4	323089	196685	126582	93465.5
Master Protein	PSME_00000498-RA	PREDICTED: peptidyl-prolyl cis-trans isomerase CYP38, chloroplastic isoform X2	50	4	13	4	163	17.8	4.48	45.93	4	1.80745e+06	93727.1		89271.4	87172.5			16437.1			310526		9.05	27.17		5.47							41.24		1.80745e+06	1.59042e+06	1.90251e+06		59171.6	103268	93727.1				94861.7	85071	89271.4
None	PSME_00000502-RA	PREDICTED: photosystem II D2 protein-like	4	1	7	1	230	26	5.2	12.82	1	5.0977e+06	638375		3.32299e+06	329272						4.34141e+06	908581	24.15	15.13		7.34	13.02						60.93	28.06	5.0977e+06	5.28556e+06	3.29164e+06	583432	809833	667925	610133				3.32299e+06	3.40155e+06	2.95749e+06	403150
Master Protein	PSME_00000506-RA	PREDICTED: elongation factor G-2, mitochondrial	8	2	19	2	405	45.8	8.47	54.16	2	116521	94332.3	356705	44314.4	127547			1.00509e+06	289628	202304	35578.8	25610.1	65.97	43.85	42.57	32.14	21.58			22.07	29.2	28.48			70281.2	193184		93360	75585.4	95314.8	184961	356705	388587	153501	64995.8	44314.4	34796.1	127547
Master Protein	PSME_00000508-RA	PREDICTED: elongation factor G-2, mitochondrial	23	2	7	2	147	16.2	5.8	11.39	2	185927	334354	368994	433217	187451	67825.6		956176	335326	51961.7	85158.9	27419.5	6.04	16.1	18.72	5.97	85.48			14.31	38.73	135.69			193088	171352	185927	293614	389026	380747	288234	368994	389647	269606	469932	418980	433217	303479
Master Protein	PSME_00000509-RA	PREDICTED: elongation factor G-1, mitochondrial	25	1	2	1	73	8.2	4.42	8.21	1	95572.5	486554	83812.8	236854	215379			668727	221426	235217	103107	95712.3		112.63		26.15	24.4			30.3	12.36					95572.5		163787			1.44538e+06	83812.8			236854	331899	202102	256383
Master Protein	PSME_00000510-RA	PREDICTED: serine/threonine protein phosphatase 2A 59 kDa regulatory subunit B' gamma isoform-like	6	3	6	2	563	63.3	8.1	6.3	3	646374	1.26702e+06	235241	561390	317564	273735	135717	1.52039e+06	1.63161e+06	2.8425e+06	873534	699967	8.9	12.71	41.67	11.6	25.55	11.48		9.8	5.14	22.24	36.8	18	646374	728452	613946	1.21329e+06	1.54116e+06	1.32313e+06	1.16715e+06	173636	318703		505210	636460	561390	317564
None	PSME_00000511-RA	ADP-glucose pyrophosphorylase small subunit	4	1	1	1	213	23.3	9.16	2.3	1			208932	76322							148374	169304			85.92	16.29								21.8								132138	208932	665340	79724.9	76322	58098.5
Master Protein	PSME_00000513-RA	PREDICTED: protein DJ-1 homolog D-like isoform X2	34	6	74	6	333	35.7	5.63	243.46	6	2.66128e+06	1.06012e+06	5.61075e+06	2.04025e+06	3.31739e+06	1.53413e+06	771781	1.00169e+06	5.12192e+06	1.28053e+06	3.62694e+06	8.75496e+06	2.62	6.29	15.46	2.99	1.72	21.68	44.35	10.63	8.19	10.56	3.61	7.53	2.66128e+06	2.5676e+06	2.7027e+06	1.16408e+06	1.00267e+06	1.05488e+06	1.06539e+06	5.61075e+06	5.0574e+06	6.81967e+06	2.14583e+06	2.04025e+06	2.03683e+06	3.31739e+06
None	PSME_00000516-RA	PREDICTED: protein STRICTOSIDINE SYNTHASE-LIKE 5-like	16	4	32	0	262	28.7	7.37	86.95	4
Master Protein	PSME_00000528-RA	PREDICTED: probable ubiquitin-conjugating enzyme E2 23 isoform X1	1	1	1	1	1251	138.6	4.81	2.45	1	81280.4		178395			184282	159081	222344							21.44			37.78								81280.4						122239	178395	185847
Master Protein	PSME_00000529-RA	PREDICTED: putative transcription elongation factor SPT5 homolog 1	6	4	8	4	1002	111.1	5.58	23.91	4	168690	51440.3	347079	78411	109530			276566	50710.7		48291.8	126307	17.89	14.58	25.12	11.88	54.39			65.15	20.61			7.4	157315	168690	218361	46384.1			57047.6	376530	347079	226408	72079.1	85299.1		46102.8
None	PSME_00000530-RA	PREDICTED: LOW QUALITY PROTEIN: plasma membrane ATPase 4	2	1	2	0	507	56.1	6.96	4.51	1
Master Protein Candidate	PSME_00000531-RA	Os03g0265700, partial	4	1	3	1	214	24	4.68	5.54	1	733384	1.2165e+06	543022	804956	1.29766e+06	65959.7		560362	452501	1.80091e+06	879416	666420		21.19	22.25	21.05				33.63		10	21.45	4.09		733384				1.4148e+06	1.046e+06	385279	543022	606212	804956	887515	579564
Master Protein	PSME_00000532-RA	PREDICTED: ketol-acid reductoisomerase, chloroplastic	31	20	324	17	597	64.8	7.84	878.57	20	2.49553e+06	8.61687e+06	1.39166e+07	9.65677e+06	6.21539e+06	1.892e+06	181707	1.39194e+07	1.18834e+07	6.93012e+06	2.49961e+06	2.45681e+06	4.88	13.82	9.94	8.04	7.85	13.21	83.83	7.36	9.84	21.08	23.35	6.15	2.49553e+06	2.5264e+06	2.30624e+06	7.04727e+06	9.53484e+06	9.30868e+06	7.97647e+06	1.39166e+07	1.44989e+07	1.1947e+07	9.65677e+06	1.09216e+07	9.4299e+06	6.73219e+06
Master Protein	PSME_00000537-RA	PREDICTED: ruBisCO large subunit-binding protein subunit alpha isoform X1	53	32	515	27	598	63	5.86	1550.13	32	1.58893e+06	5.26399e+06	5.02076e+06	5.29283e+06	3.70052e+06	2.72052e+07	2.62213e+07	1.60544e+07	1.56794e+07	5.33839e+06	2.00539e+06	1.69441e+06	11.82	4.01	9.65	15.97	6.6	35.42	28.41	10.36	5.98	28.57	55.81	23.53	1.43972e+06	1.58893e+06	1.81881e+06	4.94314e+06	5.447e+06	5.27657e+06	5.25143e+06	4.72581e+06	5.02076e+06	5.6948e+06	4.97932e+06	6.67541e+06	5.29283e+06	3.70052e+06
Master Protein	PSME_00000539-RA	PREDICTED: haloacid dehalogenase-like hydrolase domain-containing protein At2g33255	22	2	5	1	138	15.8	7.56	15.43	2	141323		74156.3												32.39												141323					93626.3	58735.2
None	PSME_00000541-RA	PREDICTED: haloacid dehalogenase-like hydrolase domain-containing protein At2g33255	12	1	2	1	138	15.7	7.91	5.74	1	141323		74156.3												32.39												141323					93626.3	58735.2
Master Protein	PSME_00000547-RA	PREDICTED: glycine cleavage system H protein 2, mitochondrial	31	2	27	2	143	15.4	4.44	50.64	2	122595	1.40695e+06	1.89154e+06	981716	2.34403e+06	748272	56469.3	1.80209e+06	3.2507e+06	2.55074e+06	1.80647e+06	3.07971e+06	23.57	6.62	51.97	22	4.2	7.11	45.05	20.6	14.77	6.07	21.16	13.06	146009	122595	89922.4	1.49796e+06	1.36706e+06	1.2871e+06	1.448e+06	1.95365e+06	1.89154e+06	592195	1.23608e+06	981716	795856	2.21356e+06
Master Protein	PSME_00000549-RA	PREDICTED: proline iminopeptidase	16	4	48	4	209	23.4	5.39	102.25	4	798219	782069	1.19992e+06	925250	1.16736e+06	832253	140064	918320	1.72579e+06	971060	1.66381e+06	3.14809e+06	3.62	10.59	14.36	11.15	21.98	4.91	97.56	8.07	9.47	22.59	15.14	18.23	798219	755379	809439	750606	814851	824964	649913	1.19992e+06	1.17236e+06	1.50685e+06	1.10824e+06	925250	912572	956714
Master Protein Candidate	PSME_00000550-RA	PREDICTED: universal stress protein A-like protein isoform X2	12	1	1	1	143	16.1	7.4	3.28	1									634677												47.4
Master Protein	PSME_00000556-RA	aldehyde dehydrogenase family protein	60	25	109	25	490	53.4	6.84	343.43	25	2.03329e+06	55745.5	4.55189e+06	3181.15	548326	4.02249e+06	1.33389e+06	384840	92092.4		7.79216e+06	294989	0.49	87.07	5.76		28.6	10.75	54.54	57.49	46.51		29.21	18.89	2.01745e+06	2.03329e+06	2.0355e+06		27189		114295	4.55189e+06	4.57071e+06	4.12097e+06			3181.15	420995
Master Protein	PSME_00000557-RA	PREDICTED: vacuolar-processing enzyme	9	3	8	3	511	56.7	6.3	24.01	3	13969.8	78490.7	493095	89008.2	1.34777e+06	117540		107339	42939.9	69807.7	30785.6	70449.3	41.21	27.63	7.37	30.34	8.31	20.67		45.73	8.98	35.5	9.77		10310.2	13969.8	22910.9	68164.7	90381	59196.8	109390	499211	493095	435619	132065	74589.4	89008.2	1.34777e+06
Master Protein	PSME_00000558-RA	PREDICTED: protein arginine N-methyltransferase 1.5	8	3	5	3	606	68.1	6.35	16.55	3	27040	64199.2	496147	501853	82153.7			392222		130945	158315	347941		30.17	22.56	21.17	65.19			59.17		21.98		42.29	27040				79731.9	51692.5		498572	496147	325444	501853	357841	548506	49901.9
Master Protein	PSME_00000570-RA	Uncharacterized protein isoform 2	4	3	5	3	1273	141.8	4.51	13.26	3										151199												41.73
Master Protein	PSME_00000575-RA	PREDICTED: anthranilate synthase alpha subunit 2, chloroplastic isoform X2	10	3	33	3	336	37.3	5	70.8	3	71786.7	1.32077e+06	1.35617e+06	1.07258e+06	907224	747843	39357.6	1.74894e+06	1.43105e+06	283249	62974.9	44710.3	70.58	13.78	3.02	14.79	24.7	1.76	120.48	29.42	8.26	25.76	87.32		41496.2	124188		1.35977e+06	1.57095e+06	1.28289e+06	1.12854e+06	1.40147e+06	1.35617e+06	1.31959e+06	1.07258e+06	845427	1.12946e+06	907224
Master Protein	PSME_00000576-RA	PREDICTED: anthranilate synthase alpha subunit 1, chloroplastic	5	1	2	1	303	33.6	8.53	5.89	1		199454	688309	107862		151350		422230	585155					16.22	15.82	4.11		15.64		54.54	26.19							150133	199454	204177		688309	705666	522625		104770	111046
Master Protein	PSME_00000579-RA	PREDICTED: clustered mitochondria protein isoform X1	6	2	7	2	305	34.3	8.12	14.68	2	133796	271706	478950	458963	160655			1.3063e+06	129716	425039	389274		20.67	24.58	9.83	18.81	16.86			7.77		14.83	10.95			115481	155016	231676	314647	380636	234625	454741	548261	478950	586853	458963	410058	185881
Master Protein	PSME_00000580-RA	PREDICTED: clustered mitochondria protein-like isoform X2	9	6	19	6	886	97.8	5.3	49.98	6	28069.2	295058	363386	539549	123338	32460.5		878685	35640.5	96367.3	109730			27.23	25.69	14.98	31.26	32.33		5.72	17.58	25.73					28069.2	207519	293535	407711	296588	483035	290219	363386	539549	563418	421271	123338
Master Protein	PSME_00000583-RA	PREDICTED: delta-1-pyrroline-5-carboxylate synthase isoform X1	6	1	1	1	140	15.3	7.3	2.08	1	1.9477e+06	6.22374e+06	2.64873e+06	6.83287e+06	4.05691e+06	4.6481e+06	211238	9.27985e+06	9.30306e+06	3.12176e+06	2.6422e+06		13.82	21.35	4.51	13.07	4.62	3.28	62.57	19.38	7.51	29.35	52.76		1.9477e+06	2.21138e+06	1.67408e+06	4.76245e+06	5.60482e+06	7.76527e+06	6.91099e+06	2453706	2.64873e+06	2.66194e+06	5.69248e+06	7.39638e+06	6.83287e+06	4.02799e+06
Master Protein	PSME_00000585-RA	PREDICTED: delta-1-pyrroline-5-carboxylate synthase	24	2	11	1	135	14.2	6.55	32.92	2			70350.2					283299	178697						7.66					81	67.19											66636.4	74270.9
Master Protein	PSME_00000589-RA	PREDICTED: nuclear-pore anchor isoform X2	9	11	31	10	1625	187.7	5.57	89.78	11	56208.1	1.00581e+06	407541	6.28732e+06	359172	40238.5		351490	109555	419413	138370	62690.5	17.4	12.82	15.7	5.38	19.36	25.86		68.7	23.21	23.74	15.7	7.8	49668.7		63608.6	1.1499e+06	845908	966384	1.04684e+06	493364	407541	363214	6.28732e+06	6.79958e+06	6.14405e+06	415449
Master Protein	PSME_00000594-RA	PREDICTED: putative 4-hydroxy-4-methyl-2-oxoglutarate aldolase 2	26	7	113	7	247	27.1	5.73	249.74	7	2.2641e+06	7.29328e+06	4.62604e+06	4.75626e+06	3.81518e+06	2.80533e+06	546574	1.35316e+06	8.99495e+06	5.4572e+06	7.07466e+06	7.50006e+06	22.74	3.12	7.51	12.5	2.91	7.59	47.2	18.75	10.69	14.98	12.01	3.53	2.58261e+06	2.2641e+06	1.6205e+06	7.34277e+06	7.35133e+06	6.87365e+06	7.24413e+06	4.45943e+06	4.62604e+06	5.14292e+06	5.56246e+06	4.75626e+06	4.3628e+06	3.9489e+06
Master Protein	PSME_00000597-RA	PREDICTED: molybdopterin biosynthesis protein CNX1	19	4	41	4	307	33.6	8.78	123.35	4	603933	1.01967e+06	876148	713890	655299	450914		673085	335720	602420	1.28039e+06	695738	37.77	4.26	11.9	20.35	12.95	25.4		38.11	23.36	20.63	25.12	14.46	603933	648182	291629	963617	1.0697e+06	1.02049e+06	1.01885e+06	876148	1.00432e+06	793896	713890	783844	519758	785751
Master Protein	PSME_00000598-RA	PREDICTED: putative protease Do-like 14	15	3	7	3	322	35.5	8.27	23.04	3	33510.9	154417	235060		118922			354701	900060	152577	116354	36686.6	32.77	22.63	2.22		11.34			14.99	12.06	19.12	19.2		33510.9	43267.6	21770.7	178303	133731	122569	197772	236092	235060	226666				116155
Master Protein	PSME_00000599-RA	not_annotated	3	1	1	1	262	27.6	8.37	2.1	1		101560	93895.6		99374.7		65488.7	258875	339586	66904.6	85890.5			17.17			9.49			29.9	11.53		9.37					82096.9		101560	116322		93895.6					115353
Master Protein	PSME_00000600-RA	PREDICTED: COP9 signalosome complex subunit 6a	13	3	11	3	299	33.7	7.39	30.58	3	289650	144792	78936.4	317402	292758	97553.9		1.04189e+06	609305	377412	290007	122220	73.24	28.54	21.2	12.46	9.62	27.28		46.33	6.13	27.57	42.23	54.48	289650	353925	38693.7	173442	95738.8	120875	179036	78936.4	95982.5	62438.9	317402	323314	256046	285829
Master Protein	PSME_00000609-RA	PREDICTED: THO complex subunit 4D	3	1	3	1	274	29	10.87	6.6	1	375507	1.03315e+06	841211	866796	549427	188948		2.5326e+06	1.12964e+06	161161	547571	726375		42.63	16.11	16.3	13.39	44.89		8.53	13.41	37.66	17.72	28.73			375507		1.21727e+06	1.03315e+06	473970	943197		750253	1.1122e+06	866796	832057	577563
Master Protein	PSME_00000610-RA	PREDICTED: serine/threonine-protein kinase ppk15-like isoform X2	1	1	2	1	1104	121.5	9.13	1.96	1			105254		39725.4	16837.9		118787	35824.2						14.96			51.84		21.2	28.62											105254	127997	96099.4				39725.4
Master Protein	PSME_00000612-RA	PREDICTED: alpha-ketoglutarate-dependent dioxygenase abh1-like	2	1	2	1	657	73.8	6.92	4.95	1
Master Protein Candidate	PSME_00000613-RA	PREDICTED: alpha-ketoglutarate-dependent dioxygenase abh1-like	7	1	2	1	243	27.3	7.39	4.95	1
None	PSME_00000615-RA	ubiquitin-conjugating enzyme 28, E2	6	1	29	1	174	19.2	9	72.37	1	3.19957e+06	1.77386e+07	4.81706e+06	1.82574e+07	2.70621e+07	3.26124e+06	389880	1.26653e+07	8.28097e+06	2.1398e+07	1.25604e+07	1.22459e+07	7.91	6.85	47.17	18.19	3.57	9.88	44.97	1.2	14.36	6.18	15.44	8.21	3.30842e+06	2.8376e+06	3.19957e+06	1.79901e+07	1.7455e+07	1.74906e+07	2.01004e+07	5006950	4.81706e+06	1.76115e+06	2.00325e+07	1.82574e+07	1.3885e+07	2.82731e+07
Master Protein	PSME_00000620-RA	PREDICTED: probable aldehyde dehydrogenase	48	14	128	14	439	48.4	6.2	315.06	14	1.72075e+06	5.45125e+06	3.91473e+06	4.54663e+06	5.76938e+06	3.62961e+06	1.10285e+06	6.30939e+06	4.38255e+06	5.19226e+06	4.78988e+06	2.57928e+06	8.99	7.4	12.66	16.14	5.37	14.22	51.53	22.28	9.94	9.77	12.42	8.61	1.49534e+06	1.72075e+06	1.7785e+06	5.7368e+06	4.83749e+06	5.30928e+06	5.59701e+06	3.91473e+06	3.6062e+06	4.60552e+06	3.75737e+06	4.54663e+06	5.20966e+06	5.55499e+06
None	PSME_00000621-RA	PREDICTED: abietadienol/abietadienal oxidase-like	2	1	1	1	490	56.5	8.84	2.61	1	98821.9			807352	216396			273714		159295	164323	197477				14.64				72.04			3.14			98821.9									703684	807352	942453	216396
Master Protein	PSME_00000622-RA	Mitochondrial glycoprotein family protein, putative isoform 1	19	3	35	3	255	28.2	4.84	80.03	3	649184	2.85911e+06	1.41617e+06	2.0354e+06	1.59984e+06	317238	31061.3	2.32478e+06	2.02571e+06	1.16667e+06	951102	1.17265e+06	23.03	3.15	39.8	17.34	5.66	8.84		18.44	28.59	26.2	14.54	9.67	433915	684613	649184	2.88618e+06	3.00073e+06	2.79177e+06	2.83229e+06	1.43692e+06	1.41617e+06	627103	2.39937e+06	2.0354e+06	1.69115e+06	1.47808e+06
None	PSME_00000623-RA	PREDICTED: abietadienol/abietadienal oxidase-like isoform X2	4	2	2	2	511	58.3	8.53	4.97	2	58470.1	63134.4	115981	894216	143624	18449.9		409212		79647.4	80357.4	98738.5	23.58	48.56		18.23	39.02			62.2			44.42			49410.9	69190.1			44139	90304.5			115981	881433	894216	1.201e+06	108198
None	PSME_00000624-RA	PREDICTED: abietadienol/abietadienal oxidase-like isoform X2	2	1	1	1	484	55.3	7.59	2.61	1	98821.9			807352	216396			273714		159295	164323	197477				14.64				72.04			3.14			98821.9									703684	807352	942453	216396
Master Protein	PSME_00000627-RA	PREDICTED: lysosomal alpha-mannosidase-like isoform 1	7	3	7	2	279	30.8	6.52	13.25	3	139680	105790	182253	149349	231019			431178	864934	223810	158677	1.05412e+06	26.23	26.38		43.82	29.55			16.83	45.87	46.24	37.97	17.38	139680	88505.7	150497	164434	97316.3	100901	110916	182253			59225.5	149349	151006	161376
Master Protein	PSME_00000628-RA	Fatty acid hydroxylase superfamily isoform 2	10	3	10	3	305	34.8	6.65	21.01	3	124060	115921	118536	167371	271183	62549.1		175887	1.97555e+06	198059	105919	970410	39.54	70.57	58.68	13.71	8.96			51.78	14.93	48.4	34.09	5.35	124060	84725	188440	166089	80906.9	66239.6	303361	76223.4	184338		200985	167371	154722	287321
Master Protein	PSME_00000629-RA	PREDICTED: chorismate synthase, chloroplastic isoform X2	43	11	255	11	397	43.3	6.44	801.04	11	3.72245e+06	1.04158e+07	1.65078e+06	1.06847e+07	6.36256e+06	459759		3.10438e+06	2.31597e+06	1.24048e+07	3.39125e+06	1.11932e+07	10.05	6.15	36.65	7.24	5.55	17.59		6.38	12.99	29.28	11.9	4.37	3.46701e+06	3.72245e+06	4.21884e+06	1.03808e+07	1.04509e+07	9.23183e+06	1.05788e+07	1.69135e+06	1.65078e+06	796173	1.19434e+07	1.06847e+07	1.04624e+07	6.89492e+06
Master Protein	PSME_00000641-RA	Uncharacterized protein L484_007981	18	4	19	4	369	39.5	6.35	58.41	4	23816.7	903657	833330	1.01137e+06	350404	258461		1.02424e+06	440679	378908	262516		45.06	26.93	3.46	3.81	82.13	0.42		17.49	78.34	134.27	10.18		17120.1		33132.8	524208	867943	940840	1.053e+06	810673	868250	833330	1.01137e+06	960298	1.03494e+06	397725
Master Protein	PSME_00000652-RA	alpha/beta fold hydrolase	10	3	57	3	453	51.2	8.85	190.23	3	416936	1.75106e+06	2.27928e+06	2.94589e+06	3.01696e+06	3.03717e+06	60749	849765	342053	2.15201e+06	1.10349e+06	135366	15.66	6.39	13.69	11.07	9.89	17.32	112.96	21.08	18.35	13.02	33.42	42.89	524092	416936	393378	1.90922e+06	1.65173e+06	1.7057e+06	1.79761e+06	2.27928e+06	2.45127e+06	1.86574e+06	3.37771e+06	2.94589e+06	2.72125e+06	3.30212e+06
Master Protein	PSME_00000653-RA	catalytic, putative	8	2	19	2	380	42.7	9.11	67.27	2	73429.9	562783	779140	286358	326073	170152		1.39664e+06	239761	598712	393318	357250	12.01	17.39	32.52	21.51	13.64			9.71	22.84	32.9	12.39	25.04	79612.2	62562.5	73429.9	435738	514008	644947	616186	852597	779140	433369	406274	283746	286358	349466
Master Protein	PSME_00000657-RA	Xyloglucan endotransglucosylase/hydrolase protein A precursor, putative	10	3	25	2	337	38.7	8.03	64.38	3		569132	88051.9	1.55385e+06	1.53886e+06	81661.5		3.38604e+06		204069	366124	221364		7.45	25.09	2.29	15.57	1.63		55.68		28.23	10.68	10.39				628942	594709	544655	538536	88051.9	78186.3	124329	1.50239e+06	1.55385e+06	1.57003e+06	1.53886e+06
Master Protein	PSME_00000658-RA	PREDICTED: probable xyloglucan endotransglucosylase/hydrolase protein 8	8	2	14	1	309	35.6	6.99	37.19	2		34484.4	165550	223945	100236			838652	52995.2	59484.1	277231			32.84		20.04	16.62			46.74			20.35					57532.3	33166.2		34484.4		165550		253386	223945	168424	110638
None	PSME_00000669-RA	PREDICTED: beta-galactosidase 8	7	3	11	3	431	48.4	7.74	30.22	3	38331.3		229127	92385.3	7.83115e+06				125516			70753.3	28.01		31.18		2.13				42.22				50597.9	28684.6	38331.3					253649	132641	229127		92385.3		7.6134e+06
Master Protein	PSME_00000673-RA	PREDICTED: beta-galactosidase 8	14	10	50	5	817	91	6.81	137.92	10	38331.3	45837.4	229127	105345	9.60965e+06	81605.1	48544.2		125516	417978	62716.1	112831	28.01		31.18	30.73	3.72	39.79			42.22			90.39	50597.9	28684.6	38331.3		45837.4			253649	132641	229127		131378	84471.4	9.25906e+06
Master Protein	PSME_00000674-RA	PREDICTED: beta-galactosidase 8	10	8	26	2	864	97	7.65	69.33	8		72643.5		40775.8	72153.8		93226.6	176547	1.03516e+06	67310.8				40.37			34.29				25.55							54162.2		97430.9						40775.8		109811
None	PSME_00000682-RA	dtdp-glucose 4-6-dehydratase, putative	22	4	50	3	134	15.1	6.32	133.95	4	646965	3.75893e+06	674218	5.32844e+06	7.7516e+06	221525		2.7226e+06	518082	6.06228e+06	1.28551e+06	853491	4.96	16.8	7.98	12.48	6.56	12.46		6.99	20.4	23.57	4.15	17.28	685814	646965	621673	3.71051e+06	3.72493e+06	3.79324e+06	5.1138e+06	674218	595366	694157	6.29538e+06	5.32844e+06	4.95896e+06	8.4218e+06
Master Protein	PSME_00000686-RA	uninformative	18	1	1	1	104	11.9	9.85	2.65	1	748421	864549	2.74525e+06	721345	802752	1.15826e+06		1.74631e+06	831757	220246	833206		34.16	9.59	23.18	20.74	6.55	16.19		111.95	16.03	15.79	13.52		1.06085e+06	748421	530715	919446	738780	832143	898218	2.74525e+06	2.34326e+06	3.66244e+06	721345	501786	752263	802752
None	PSME_00000727-RA	not_annotated	8	1	26	1	89	9.9	8.48	54.77	1	2.66564e+06	1.1307e+07	6.25403e+06	1.01207e+07	9.73726e+06	3.46939e+06	905884	7.07567e+06	7.85122e+06	8.03398e+06	8.1876e+06	8.52061e+06	3.9	5.99	26.89	23.34	6.21	23.3	20.88	3.58	10.7	3.79	11.63	2.83	2.53634e+06	2.66564e+06	2.74026e+06	1.21769e+07	1.06071e+07	1.15833e+07	1.10372e+07	6.25403e+06	6.59895e+06	3.85052e+06	1.17872e+07	1.01207e+07	7.29247e+06	9.73726e+06
Master Protein	PSME_00000728-RA	Proteasome subunit beta type-6	32	5	99	1	114	12.6	10.33	256.9	5	7.29362e+06	4.41495e+06	2.40068e+06	3.33207e+06	3.8794e+06	367117		7.18352e+06	9.28125e+06	2.68953e+06	1.57437e+07	1.2289e+07	14.79	12.02	8.57	19.8	25.62	19.57		12.55	20.84	10.64	10.81	8.24	7.29362e+06	7.34984e+06	5.59429e+06	4.58832e+06	3.52364e+06	4.24814e+06	4.62316e+06	2.40068e+06	2.49721e+06	2.11213e+06	3.33207e+06	3.7662e+06	2.51616e+06	3.8794e+06
Master Protein	PSME_00000729-RA	PREDICTED: RNA polymerase II transcriptional coactivator KELP	13	2	13	2	200	23	4.74	43.1	2	53288.1	1.4149e+06	95061.9	648690	438875	135604		258172	175875	283901	607559	145063	34.57	17.51	15.51	20.18	9.17	7.09		32.15	6.4	6.57	24.54	27.96		41522.7	68387.3	1.56815e+06	1.24194e+06	1.27662e+06	1.78502e+06	106126	85150.9		681444	648690	458605	374427
Master Protein	PSME_00000738-RA	PREDICTED: leucine--tRNA ligase, cytoplasmic	9	5	40	1	743	83.6	6.87	104.88	5	97181		679620	142150		102363		1.45419e+06	221114		282926		8.64		71.56	126.15		29.92			97.86		111.48		84182.2	97181	98980.7					493358	1.80715e+06	679620		33964.9	594924
Master Protein	PSME_00000755-RA	PREDICTED: callose synthase 12-like	2	1	3	1	1767	206	9.1	6.42	1	3.08004e+08	492023	309280	78185.6		73985.1			143296		617578		21.59		44.31			102.36					149.84		3.67788e+08	2.36653e+08	3.08004e+08	492023				623471	309280	304576		78185.6
Master Protein	PSME_00000762-RA	PREDICTED: CTD small phosphatase-like protein 2 isoform X1	3	1	3	1	539	60.4	6.35	7.8	1			134799					83014							20.75																	184599	134799	127904
Master Protein	PSME_00000764-RA	PREDICTED: carbamoyl-phosphate synthase large chain, chloroplastic-like	18	14	87	4	998	108.9	6.61	213.4	14	1.37093e+06	4.46539e+06	1.77726e+06	5.45201e+06	5.50561e+06	936937	26809.2	4.04747e+06	2.12748e+06	5.69154e+06	2.75165e+06	5.41827e+06	13.74	19.22	16.8	21.67	6.45	24.2		12.5	10.42	33.52	9.56	5.97	1.37093e+06	1.29336e+06	1.66935e+06	5.83543e+06	4.41888e+06	4.5124e+06	3.70637e+06	1.77726e+06	1.95097e+06	1.39103e+06	5.45201e+06	5.83528e+06	3.78683e+06	5.56433e+06
None	PSME_00000765-RA	PREDICTED: protein DA1-related 2-like isoform X4	5	2	15	2	539	60.9	5.81	44.43	2	236881	163557	182284	172136	306696	349616		450949	542864	848231	562705	381980	6.14	61.2	0.45	3.88	31.44	19.41		19.38	31.17	14.68	28.71	7.05	213189	238201	236881	157117	66555.8	334092	170260	182867	181704		172136	174105	161858	306696
Master Protein	PSME_00000769-RA	PREDICTED: protein HOTHEAD-like isoform X1	12	6	31	1	542	59.1	6.42	70.37	6								613628	231478											19.09	18.88
None	PSME_00000770-RA	glucose-methanol-choline (GMC) oxidoreductase family protein	11	3	13	0	286	30.9	5.2	30.33	3
Master Protein	PSME_00000777-RA	PREDICTED: 40S ribosomal protein S7-like	56	15	217	15	198	22.9	9.72	675.83	15	2.7753e+06	1.23641e+07	4.54446e+06	1.547e+07	5.11833e+06	3.63162e+06	77939.9	6.55902e+06	2.2238e+06	1.16353e+07	4.80839e+06	94620.5	3.32	5.89	3.74	8.77	18.35	11.03	56.48	19.44	13.78	16.1	36.75	38.13	2.7753e+06	2.70274e+06	2.88651e+06	1.18613e+07	1.28221e+07	1.19224e+07	1.33848e+07	4.54446e+06	4.728e+06	4.38819e+06	1.63002e+07	1.36971e+07	1.547e+07	6.80269e+06
Master Protein	PSME_00000781-RA	DNA gyrase subunit A	32	10	88	10	355	39.4	9.33	253.52	10	321032	1.87226e+06	1.24846e+06	1.8392e+06	764451	387880	35287.8	5.9741e+06	4.5002e+06	443792	931196	85095.8	17.05	8.51	43.87	14.78	6.92	14.67	81.89	33.89	22.79	28.65	18.93	59.17	402007	290557	321032	1.76725e+06	1.91083e+06	2.14121e+06	1.83447e+06	2.27857e+06	1.24846e+06	1.0309e+06	1.8392e+06	1.50104e+06	2.02154e+06	682610
Master Protein Candidate	PSME_00000782-RA	PREDICTED: nucleobase-ascorbate transporter 2	3	1	3	1	547	60	8.95	7.78	1		276142	241834	326847	387726			566161	250020					18.92		22.06	23.93			24.87	24.96								276142	336063	230103	241834			437211	288078	326847	387726
Master Protein	PSME_00000783-RA	PREDICTED: uroporphyrinogen decarboxylase	10	2	5	2	276	30.1	5.77	13.81	2	461734	700881	282965	974618	725100	211025		632580	691263	370239	488057	268928	6.64	102.63	22.93	6.15	6.4	4.63		12.34	16.63	21.74	17.19	9.33	511653	453166	461734	502294	3.32375e+06	855218	574396	282965	389919	255653	974618	1.06942e+06	954317	725100
None	PSME_00000785-RA	PREDICTED: 5'-3' exoribonuclease 3	1	1	1	0	1436	162.4	6.95	2.78	1
Master Protein	PSME_00000788-RA	Os03g0299900	43	16	268	16	470	51.2	7.81	869.53	16	1.08396e+06	8.98784e+06	7.86744e+06	6.24047e+06	3.74815e+06	791449	38791.6	1.5268e+07	7.08941e+06	6.11774e+06	2.09314e+06	2.12773e+06	9.18	11.66	17.13	6.13	2.11	15.04	104.68	9.55	17.93	20.97	4.7	13.8	1.08396e+06	1.00798e+06	1.20802e+06	7.4479e+06	9.76941e+06	9.39256e+06	8.60057e+06	7.99567e+06	7.86744e+06	5.79271e+06	6.85602e+06	6.12481e+06	6.24047e+06	3.7179e+06
Master Protein	PSME_00000790-RA	PREDICTED: cullin-4	13	8	42	8	803	91.9	8.35	95.17	8	292341	949796	247387	578337	500709	129418		340808		211147	463143	182325	8.23	11.85	77.95	8.66	18.66	34.99		19.67		37.01	13.78	8.58	292341	299712	256211	897650	1.0815e+06	1.00497e+06	826766	311487	23359.6	247387	578337	669169	577589	386203
Master Protein	PSME_00000791-RA	PREDICTED: putative oxidoreductase C1F5.03c	30	4	8	4	315	33.5	8.27	28.71	4	578431	379895	472220	316628	582628			346115	283303	275761	903786	702026	22.66	23.86	8.61	6.11	13.11			17.82	6.88	17.38	13.31	2.46	809321	578431	540210	428606	451069	336721	259741	508139	472220	427484	316628	294898	333241	705948
Master Protein	PSME_00000801-RA	cyclophilin, putative	29	7	166	5	247	26.9	8.81	371.84	7	3.78489e+06	1.19008e+07	9.37469e+06	1.23874e+07	1.765e+07	1.97067e+06	244587	1.00614e+07	6.18995e+06	1.30455e+07	1.07629e+07	3.63973e+06	8.69	11.51	13.69	19.18	4.84	22.64	58.76	3.32	4.45	11.87	19.72	58.08	3.78489e+06	3.59853e+06	4.2531e+06	1.33142e+07	1.05695e+07	1.0966e+07	1.29154e+07	9.37469e+06	9.60639e+06	7.41381e+06	1.28361e+07	1.23874e+07	8.85828e+06	1.85043e+07
None	PSME_00000802-RA	PREDICTED: ubiquitin fusion degradation protein 1 homolog	7	2	46	0	260	29.3	4.83	94.25	2
Master Protein	PSME_00000805-RA	PREDICTED: acid phosphatase 1-like	29	5	19	1	155	17.3	7.43	54.3	5	199782	945695	1.00383e+06	1.27002e+06	902762	115968		1.60388e+06	2.0089e+06	1.33558e+06	867659	191017	77.81	88.21	15.9	30.5	22.93			23.46	18.95	39.06	20.41		370879		107617	452490	1.97649e+06	2.13334e+06	119158	935682	1.25732e+06	1.00383e+06	963057	1.76932e+06	1.27002e+06	1.11641e+06
Master Protein	PSME_00000817-RA	PREDICTED: SAL1 phosphatase-like	23	5	26	5	281	30.3	5.38	67.03	5	751490	910077	632345	1.25694e+06	646831	121239		261987	799825	539275	2.30887e+06	2.00966e+06	5.28	52.73	31.95	6.94	2.88	49.23		62.2	7.45	9.42	4.13	3.29	686096	754285	751490	1.53924e+06	552238	568236	1.45756e+06	740073	632345	377267	1.25694e+06	1.25862e+06	1.11235e+06	646831
None	PSME_00000818-RA	PREDICTED: 2-methylene-furan-3-one reductase-like isoform X2	24	4	22	0	176	19.4	9.45	51.21	4
None	PSME_00000821-RA	not_annotated	22	3	14	3	96	10.4	9.76	53.57	3	41908		99279.4	66336.5		199098		145249	4.47612e+06	89241						15.12				50.19	6.3					41908								99279.4	59584.6		73853.6
Master Protein	PSME_00000833-RA	PREDICTED: villin-4	22	18	94	16	1008	112.6	7.85	252.03	18	43451.7	341410	77226.5	826644	408306			1.03403e+06	2.33699e+06	1.48814e+06	290799	35605	39.05	9.9	11.54	6.44	14.56			9.76	56.28	18.91	29.52	2.49		32725.6	57693.5	322307	355003	398650	328338	76101.8	93050.6	77226.5	746508	826644	843589	385697
Master Protein	PSME_00000840-RA	PREDICTED: threonine dehydratase biosynthetic, chloroplastic	7	3	3	1	468	51.7	5.77	7.37	3			151767					133399				108189			7.47					17.63				9.36								151767	136868	158661
Master Protein	PSME_00000841-RA	PREDICTED: threonine dehydratase biosynthetic, chloroplastic	6	2	4	2	829	90.5	6.99	11.36	2	41598	72707.2	85579		59195.7	51787.6		140552	87677					32.17	24.85			25.7		31.13					41598					57681.3	91647.3	85579	126693	83148.5				59195.7
Master Protein	PSME_00000844-RA	tubulin alpha chain, putative	44	17	377	1	452	49.8	5.1	1081.8	17		548069		401770	377256	254595	114424							29.32		55.07	11	3.97	71.78									676178	416494	444232	754477				401770	886905	341046	342968
Master Protein	PSME_00000846-RA	PREDICTED: D-3-phosphoglycerate dehydrogenase 1, chloroplastic	41	21	353	19	622	65.9	6.68	983.08	21	1.1382e+07	1.45413e+07	8.68103e+06	8.67686e+06	1.14816e+07	2.38565e+06	294558	1.13304e+07	2.24052e+07	9.73532e+06	1.05617e+07	1.6831e+07	9.27	7.7	7.88	2.58	4.26	7.46	42.52	14.16	5.06	19.03	4.34	14.8	1.26012e+07	1.1382e+07	1.04783e+07	1.33829e+07	1.36909e+07	1.54446e+07	1.54699e+07	9.29012e+06	8.68103e+06	7.93115e+06	8.36823e+06	8.79923e+06	8.67686e+06	1.18215e+07
Master Protein	PSME_00000847-RA	PREDICTED: probable LRR receptor-like serine/threonine-protein kinase At1g56130	3	1	4	1	371	43.2	8.82	2.09	1	1.98737e+06	2.03449e+06	247662	2.07887e+06	1.90541e+06	1.22278e+06	1.13118e+07	1.2492e+06	751655	3.90236e+06	3.35577e+06	4.23811e+06	59.84	22.36	16.99	62.96	18.32	8.13	30.73	24.77	99.74	45.6	36.29	16.29	1.98737e+06	2.34623e+06	519364	1.45582e+06	1.9205e+06	2.15523e+06	2.53333e+06	245004	247662	326679	2.07887e+06	1.68324e+06	5.07509e+06	1.89755e+06
Master Protein	PSME_00000854-RA	PREDICTED: LRR receptor-like serine/threonine-protein kinase ERL1 isoform X1	3	2	2	2	982	108.3	6.86	4.81	2		91206.2												32.17														94516.9	47895.6	88011.4	113763
Master Protein	PSME_00000855-RA	PREDICTED: glutathione S-transferase L3-like	24	2	10	1	168	19.1	5.15	30.25	2	57823.5		249078					72702.9	257076						18.54						35.99						57823.5					191302	278648	249078
Master Protein	PSME_00000860-RA	PREDICTED: glutathione S-transferase L3-like isoform X1	16	4	31	1	237	26.6	5.33	46.53	4	110957				125416						1.16176e+06	3.99292e+06	18.08				24.32						29.92	26.56	110957	129760	89931.2											125416
Master Protein	PSME_00000862-RA	PREDICTED: glutathione S-transferase L3-like isoform X1	21	9	78	6	286	31.2	4.55	161.4	9	3.0542e+06	421142	1.8086e+06	541573	1.65784e+06	812052	87545.2	5.65389e+06	3.48401e+06	6.94793e+06	1.85731e+06	1.4205e+06	6.9	36.93	13.33	37	14.68	26.77		17.62	23.6	6.55	28.77	32.88	3.0542e+06	2.7086e+06	3.06657e+06	761080	378821	371624	468190	1.8086e+06	1.99534e+06	1.52496e+06	595215	541573	271221	1.35318e+06
None	PSME_00000863-RA	PREDICTED: glutathione S-transferase L3-like	10	2	12	1	222	25.1	5.21	5.3	2	754825	105604	551434		593113	217721		915972	688937	889304	579048	310555	8.13	66.82	1.14		47.57	0.67		15.87	30.96	20.76	25.35	26	754825	741957	858421	203155	46464.8		105604		555902	547002
Master Protein	PSME_00000864-RA	PREDICTED: glutathione S-transferase L3-like isoform X1	28	7	48	5	251	28.1	5.47	92.73	7	2.0598e+06	590225	1.42605e+06	1.61751e+06	808622	844711		1.60148e+06	1.77477e+06	404060	721025		13.2	14.64	20.03	23.41	14.25	9.05		15	11.96	26.5	17.4		2.49397e+06	1.9535e+06	2.0598e+06	655676	531308	515351	689488	1.42605e+06	1.70413e+06	1.13477e+06	2.03464e+06	1.61751e+06	1.26774e+06	916199
Master Protein Rejected	PSME_00000867-RA	Coatomer subunit beta-1	4	5	12	0	1466	165.9	7.84	26.18	5
None	PSME_00000868-RA	Coatomer subunit beta-1	2	1	1	1	815	91.9	8.27	2.97	1
None	PSME_00000869-RA	Coatomer subunit beta-1	1	2	4	1	1456	165	7.83	4.67	2	162319	67987.7	177778	67094.7				271902	108628		509266		4.44	26.97	30.57	33.85				8.97			9.79		155766	162319	170200	40071.4	73642.5	62767.1	78917.7	177778	208083	109522	107160	67094.7	57901.3
Master Protein	PSME_00000872-RA	PREDICTED: mitochondrial fission 1 protein A	13	2	5	2	168	18.3	6.04	12.15	2	71011.1		45161.4		48323.6			174536	267142	56776.4	144637	145079	42.29		24.5		85.41			85.76	34.79	98.45	84.55	0.75	33619.1	71011.1	85614.2					60575.7	37604.7	45161.4				24012.8
Master Protein	PSME_00000873-RA	PREDICTED: DNA-directed RNA polymerase II subunit 1	1	3	4	3	1845	205.4	6.29	6.67	3	138508	836846	108920	1.17982e+06	829731	193806		327093	12072.6	22561.8	431490	321187	17.87	22.98	37.47	9	11.05	4.15		18.64	22.7	2.21	29.37	14.67	179090	138508	128990	624126	1.03479e+06	959770	729666	108920	137134	61202.8	1.10996e+06	1.17982e+06	1.32269e+06	845682
Master Protein	PSME_00000875-RA	PREDICTED: peamaclein-like	6	1	8	1	111	11.9	8.59	5.18	1		1.52729e+06	1.86757e+06	4.65262e+06	1.71163e+06		384380	127971	820624	942637	370786	146864		33.4	9.95	19.66	20.61		22.8	25.2	31.14	51.84	17.35	28.62				2.49826e+06	1.20608e+06	1.62826e+06	1.43257e+06	1.74641e+06	2.11929e+06	1.86757e+06	4.65262e+06	5.66653e+06	3.81681e+06	2.04605e+06
Master Protein	PSME_00000876-RA	Hematological and neurological expressed 1-like protein	27	6	46	5	384	41	8.22	148.32	6	36749.6	753949	1.47348e+06	1.06899e+06	820163		22762	770901	380457	51702.7	50334			68.03	9.45	37.19	41.12			22.45	14.59	144.62	120.11			36749.6		475512	1.19543e+06	1.79572e+06	402454	1.47348e+06	1.63636e+06	1.3563e+06	1.25251e+06	1.06899e+06	562349	1.20446e+06
Master Protein	PSME_00000877-RA	PREDICTED: aspartic proteinase-like protein 2 isoform X1	3	1	1	1	652	71.5	6.62	2.89	1	258351	700298	675352	333263	345845			493184	471290	464291	367841		5.79	24.15	27.8	34.09	16.62			30.56	27.32	25.22	26.24		270142	240657	258351	745407	577252	657919	991734	753512	675352	424726	361920	333263	177602	432356
Master Protein	PSME_00000878-RA	Uncharacterized protein isoform 2	12	2	16	2	266	29.9	6.15	45.17	2	1.07764e+06	166784	71865.5	166575	106818	26534.4		144775	253369	96850.2	139571		9.12	10.73	55.99	20.14	8.95	10.98		7.69	16.21	19.52	10.01		1.11692e+06	936051	1.07764e+06	166881	166687	155557	198378	132306	71865.5	42106.9	166575	174761	117757	106818
Master Protein	PSME_00000880-RA	Succinate dehydrogenase 5	19	4	82	1	304	34.2	5.34	287.21	4		357217	535034	167496	486107	158225		436858	921565	672068	271023			18.24	47.71	34.34	43.43	11.08		5.5	4.27	21.48	26.1					269181	380742	335145	417697	624406	535034	210432	167496	240967	120792	486107
Master Protein Rejected	PSME_00000892-RA	PREDICTED: eukaryotic initiation factor 4A-11	42	18	309	0	411	46.7	5.57	880.83	18
Master Protein	PSME_00000893-RA	PREDICTED: methyl-CpG-binding domain-containing protein 2-like	7	1	1	1	191	22	9.7	3.32	1			417053												29																	434631	417053	243160
None	PSME_00000910-RA	PREDICTED: expansin-A8-like	2	1	4	1	974	104.6	7.47	8.52	1		1.80304e+06	1.9149e+06	1.0267e+06	918522	136521	210549	4.83815e+06	1.15853e+06		779471	282597		6.94	29.73	5.32	5.06	59.87		27.25	10.23		14.14	1.23				1.89464e+06	1.71587e+06	1.68324e+06	1.93274e+06	2.61222e+06	1.9149e+06	1.43679e+06	1.06607e+06	988784
Master Protein	PSME_00000912-RA	PREDICTED: 2-oxoisovalerate dehydrogenase subunit beta 1, mitochondrial isoform X1	19	4	7	4	389	42.8	6.35	21.8	4	55344.1		60983		50651			27817.2	456734	24046.8			54.33		14.67		60.61			70.88	24.5	13.5			73585.2	55344.1	20376.7					66513.2	49537.2	60983
Master Protein	PSME_00000922-RA	glycosyl hydrolase family 10 protein	2	1	3	1	560	62.6	4.98	7.25	1	104140	1.48647e+06		1.30237e+06	1.49875e+06					2.79642e+06				27.04		21.12	33.53					49.74				104140		1.5014e+06	1.26598e+06	1.4717e+06	2.26734e+06				1.30237e+06	1.59882e+06	1.04378e+06	1.49875e+06
Master Protein	PSME_00000923-RA	PREDICTED: biotin carboxylase 1, chloroplastic	33	14	200	14	547	58.8	6.73	572.1	14	1.51996e+06	4.97218e+06	8.94985e+06	6.01044e+06	1.73473e+07	5.44294e+06	584233	5.87997e+06	7.48476e+06	4.24905e+06	2.80534e+06	2.02003e+06	11.75	11.08	8.24	8.34	5.29	4.62	57.15	5.47	11.07	30.31	12.8	22.27	1.6249e+06	1.51996e+06	1.28588e+06	4.2217e+06	5.21472e+06	5.44992e+06	4.74092e+06	8.94985e+06	9.7251e+06	8.24734e+06	5.38917e+06	6.36515e+06	6.01044e+06	1.66983e+07
Master Protein	PSME_00000924-RA	PREDICTED: DNA polymerase delta subunit 3-like isoform X1	3	2	6	2	638	69	9.58	17.18	2		143029	228240					165595						28.15	9.38					26.95								213138	134907	151640	112684	240059	199473	228240
Master Protein	PSME_00000925-RA	PREDICTED: L-ascorbate oxidase homolog isoform X1	17	8	85	6	540	60.1	9.7	226.71	8	16298.4	215951	240259	217804	128385	1.85073e+06	3873.59	21120	772514	1.07777e+06	86614.5	28998.1	54.87	24.43	16.39	19.25	5.08	15.1		70.21	20.34	28.61	23.55	12.45	37998.4	16298.4	15496.7	209302	189236	222810	318557	220258	240259	300107	217804	257533	174208	131340
None	PSME_00000928-RA	PREDICTED: hsp70-Hsp90 organizing protein 3-like	13	1	31	1	86	10	9.23	71.65	1	1.39754e+06	7.49252e+06	5.04871e+06	6.67129e+06	9.51594e+06	3.64431e+06	520670	3.17665e+06	3.80982e+06	1.06642e+07	4.80586e+06	263027	6.32	9.15	10.67	5.09	14.24	10.63	49.39	7.99	31.27	12.33	20.42	75.23	1.39482e+06	1.39754e+06	1.55475e+06	8.87793e+06	7.43798e+06	7.38056e+06	7.54746e+06	5568785	5.04871e+06	4.494e+06	6.67129e+06	7.09837e+06	6.42108e+06	1.00297e+07
None	PSME_00000929-RA	PREDICTED: probable phosphoribosylformylglycinamidine synthase, chloroplastic/mitochondrial isoform X2	3	1	1	1	680	73.5	4.6	2.49	1	250605		163550		132921			201732	147233						1.82		31.03			33.64	34.44				250605							165673	161453					178716
Master Protein Candidate	PSME_00000930-RA	PREDICTED: cytochrome P450 CYP736A12	6	1	1	1	208	23.3	5.4	2.76	1									86501.7		640994										1.23
Master Protein Candidate	PSME_00000936-RA	PREDICTED: cytochrome P450 84A1-like	5	1	1	1	232	26.3	5.03	2.76	1									86501.7		640994										1.23
Master Protein Candidate	PSME_00000938-RA	PREDICTED: cytochrome P450 84A1-like	3	1	1	1	369	41.6	5.5	2.76	1									86501.7		640994										1.23
Master Protein	PSME_00000943-RA	PREDICTED: probable eukaryotic translation initiation factor 5-1	11	5	25	2	474	53.4	5.49	50.6	5	19051.4	367699	152891	70889.7	78287.5	71593.6		366480		181290	104644		3	47.17	26.4		1.57	3.78		60.53		60.99			19460.6	18650.8		354275	400164	91592.5	381632	169797	152891	98797	70889.7			79163.6
Master Protein	PSME_00000945-RA	PREDICTED: small RNA 2'-O-methyltransferase-like isoform X2	2	1	6	1	1023	113.6	5.52	13.32	1		98505			61303.4			438425	78624.1					56.05						22.56								83960	55595.6	115570	204045
Master Protein	PSME_00000946-RA	PREDICTED: 4-hydroxy-3-methylbut-2-en-1-yl diphosphate synthase, chloroplastic	26	17	80	17	743	82.2	6.71	223.39	17	1.06169e+06	1.60555e+06	179567	5.30604e+06	523600	51533.8		492027	884707	312737	930000		7.56	17.71	51.56	19.64	30.21	7.63		21.43	35.81	43.42	35.7		1.02518e+06	1.18269e+06	1.06169e+06	1.10989e+06	1.56874e+06	1.68716e+06	1.64322e+06	359822	179567	140762	5.30604e+06	4.63375e+06	6.77395e+06	545275
Master Protein	PSME_00000952-RA	PREDICTED: 2-alkenal reductase (NADP(+)-dependent)-like	20	4	26	1	281	31.4	5.5	70.45	4	255604										472341		6.05										24.09		248404	278642	255604
None	PSME_00000959-RA	PREDICTED: GDSL esterase/lipase At5g33370	7	2	21	2	332	36.4	8.19	62.68	2	58483.5	2.93291e+06		7.99613e+06	2.83321e+06		48482.2				179268		18.7	11.66		7.94	8.1								78721.9	58483.5	57086.7	2.94903e+06	2.91688e+06	2.82745e+06	3.60757e+06				7.90333e+06	9.09262e+06	7.99613e+06	3.10038e+06
Master Protein	PSME_00000960-RA	PREDICTED: expansin-A1	7	2	5	2	256	27.6	7.09	13.01	2		248424	85396.7	111422	95674.5			1.88142e+06	278027	675429				41.02	43.13	14.97	4.6			109.5	43.22	5.53						108298	248424		259326		117018	62320.4		100190	123914	98838.6
Master Protein	PSME_00000970-RA	PREDICTED: microtubule-associated protein 70-2	2	1	3	1	524	58.3	9.17	7.49	1		839007	209539	484970				297520		245072				18.99	14.73	36.72												1.11161e+06	852336	825887	719061	200452	261578	209539	484970	652988	300864
Master Protein	PSME_00000974-RA	PREDICTED: signal recognition particle receptor subunit beta-like	14	3	41	3	228	25.3	8.25	108.8	3	225165	934366	1.30454e+06	786147	1.04043e+06	435599	223817	1.47217e+06	976188	770166	780531	735171	19.18	9.74	8.13	60.89	10.17	26.32		10.88	16.01	20.45	7.79	21.27	282626	225165	194169	1.06723e+06	991211	874519	880782	1.30454e+06	1.30539e+06	1.12944e+06	1.31077e+06	786147	327351	1.04043e+06
Master Protein	PSME_00000976-RA	PREDICTED: hsp70-binding protein 1-like	35	10	130	10	437	47.5	4.93	392.81	10	672891	4.12391e+06	2.57239e+06	3.46168e+06	3.0725e+06	766389	39354.3	1.34631e+06	1.51117e+06	2.96945e+06	2.75259e+06	3.61278e+06	18.59	5.28	9.36	3.25	8.31	17.96	91.69	6.39	16.54	6.3	6.93	13.08	753898	516922	672891	3.8766e+06	4.08206e+06	4.40435e+06	4.16619e+06	2.62113e+06	2.57239e+06	2.19948e+06	3.63957e+06	3.46168e+06	3.42684e+06	3.42228e+06
None	PSME_00000978-RA	phosphoglycerate kinase	25	6	78	0	290	32.5	5.16	214.71	6
None	PSME_00000979-RA	PREDICTED: translation initiation factor IF-2, chloroplastic	5	1	5	1	283	30.5	5.1	13.69	1	486327	624254	540036	626216	1.11309e+06	552216		547433	691487	300666	528243		10.65	27.35	9.28	18.84	8.66			2.25	8.82	26.22	12.63		496669	406557	486327	982357	565474	609344	639529	516049	540036	615114	678492	626216	465252	1.22486e+06
Master Protein	PSME_00000982-RA	PREDICTED: UPF0587 protein C1orf123	9	2	17	2	206	23.4	7.2	35.86	2	107072	426130	417921	265631	270299	72491.4		424959	780574	590329	252049	100530	13.47	14.9	36.48	12.1	8.72			18.99	15.85	8.66	20.98	21.94	101346	130051	107072	438720	355327	413901	509817	504466	417921	230276	265631	300054	235478	270299
None	PSME_00000983-RA	Os02g0815500	11	2	66	2	198	20.5	5.02	175.98	2	5.7461e+06	1.07749e+07	1.4229e+07	1.57638e+07	1.25928e+07	5.8386e+06	957039	9.45306e+06	1.32625e+07	9.13359e+06	1.16612e+07	2.23913e+07	8.09	9.12	17.54	11.61	4.97	6.02	72.26	9.68	11.17	26.25	16.75	11.08	5.7461e+06	6.52325e+06	5.63778e+06	9.54454e+06	1.18337e+07	1.04301e+07	1.1131e+07	16109899	1.4229e+07	1.1282e+07	1.59354e+07	1.28672e+07	1.57638e+07	1.33522e+07
None	PSME_00000984-RA	PREDICTED: alcohol dehydrogenase class-3	8	1	35	1	114	11.8	8.15	84.58	1	7.80699e+06	1.27563e+07	22036054	1.84339e+07	2.77969e+07	9.33575e+06	1.88505e+06	1.21043e+07	1.72995e+07	8.54984e+06	1.78714e+07	4.65646e+07	4.38	14.59	9.63	7.74	5.27	16.6	45.02	8.9	6.87	11.87	7.69	16.13	7.80699e+06	7.58833e+06	8.26523e+06	1.31851e+07	9.47969e+06	1.31836e+07	1.23429e+07	22036054	2.25371e+07	1.87892e+07	1.84339e+07	1.88675e+07	1.62852e+07	2.76804e+07
None	PSME_00000994-RA	ATP synthase CF0 subunit I (chloroplast) (chloroplast)	13	1	4	1	63	7.2	7.18	10.11	1	2.17335e+06		388609	601616	401236		62037.9	263978	107429		1.99028e+06		5.53				44.69		5.81				63.52		2.17335e+06	2.24373e+06	2.01242e+06						388609			601616		401236
None	PSME_00000995-RA	ATP synthase CF1 alpha chain (chloroplast) (chloroplast)	17	1	42	1	96	10.5	5.41	134.07	1	8.85462e+07	3.17143e+06	1.39807e+06	9.42116e+06	1.29978e+06	410140	153755	1.61281e+06	3.10287e+06	175823	2.38344e+07	2.70808e+06	6.47	16.09	5.75	0.97	21.71	15.84		18.32	11.16	95.87	35.34	31.99	8.85462e+07	9.14936e+07	8.06305e+07	2.73258e+06	3.2487e+06	3.096e+06	3.98307e+06	1.35533e+06	1.39807e+06	1.5135e+06	9.36632e+06	9.42116e+06	9.54573e+06	1.56983e+06
None	PSME_00000997-RA	ATP synthase CF1 alpha chain (chloroplast)	15	2	45	1	136	14.9	6.8	114.8	2	5.47327e+07	2.28136e+06	856644	7.0262e+06	1.0971e+06	449460	176743	746520	1.6229e+06	397242	2.30149e+07	2.29207e+06	11.57	10.42	9.23	10.22	14.76	53.35	25.47	19.82	16.42	38.81	25	27.58	5.47327e+07	6.45678e+07	5.20084e+07	2.19092e+06	2.71382e+06	2.37552e+06	2.19051e+06	860580	856644	728326	5.89557e+06	7.12391e+06	7.0262e+06	1.39323e+06
None	PSME_00000998-RA	ATP synthase CF1 alpha chain (chloroplast)	14	1	4	1	88	10.3	5.16	10.13	1	3.11743e+06	721519	372463	1.50395e+06	1.34908e+06			893943	420868	1.44564e+06	1.7506e+06	113338	27.29	14.61	42.29	23.98	10.04			2.17	11.78	27.86	24.02	7.21	3.41811e+06	3.11743e+06	1.95545e+06	794457	655277	606219	822414	501240	372463	199699	1.50395e+06	1.37888e+06	2.12627e+06	1.34908e+06
Master Protein Rejected	PSME_00000999-RA	photosystem II 47 kDa protein (chloroplast)	8	4	31	0	392	44.7	6.15	89.65	4
None	PSME_00001003-RA	PREDICTED: probable 1-deoxy-D-xylulose-5-phosphate synthase 2, chloroplastic	1	1	1	1	1883	202.4	7.46	2.72	1	150499	246380	121651	1.41926e+06	375550								20.72	7.27		16.38									205993	142795	150499		259381		234031		121651		1.41926e+06	1.0769e+06	1.47927e+06
Master Protein	PSME_00001007-RA	PREDICTED: psbP domain-containing protein 3, chloroplastic isoform X1	53	2	2	2	90	9.8	9.19	7.52	2	409440								99883.1	53225.7			51.24												409440	182628	582741
Master Protein	PSME_00001008-RA	PREDICTED: SWI/SNF complex subunit SWI3A	2	1	1	1	526	58.2	5.35	3.05	1	884471	378041	134016	259442				6.27973e+06	697840	1.00367e+06	592718		10.29	5.43	21.19					47.42	33.88	31.8	16.11		884471	889883	738014	397775	349484	383815	372355	115238	155855			259442
Master Protein	PSME_00001016-RA	PREDICTED: protein argonaute 10	3	3	40	1	972	108.2	9.14	91.02	3	889701	1.04761e+06	2.07153e+06			448417	37030	3.35339e+06	1.20127e+06	744418	1.40965e+06		12.61	5.36	50.6			49.97		25.68	21.39	18.72	15.46		941613	734374	889701			1.00859e+06	1.08813e+06	2.07153e+06	2.49105e+06	767324
Master Protein	PSME_00001027-RA	PREDICTED: coiled-coil domain-containing protein 25	10	2	7	2	236	27.1	9.41	19.64	2		236131	103652	410992	279217	291474	2.83653e+06	414311	61859.3	616796	131117			18.84	26.63	14.33	18.91	10	15.2	58.8	35.22	25.82	19.4					265071	198947	210350	295632	103652	91123.3	149137	410992	382164	500681	244067
Master Protein	PSME_00001028-RA	PREDICTED: eukaryotic translation initiation factor 5B-like	1	1	1	1	1291	143	5.33	2.92	1
Master Protein	PSME_00001042-RA	PREDICTED: elongator complex protein 3 isoform X1	4	1	1	1	241	27.4	8.18	0	1		406246	373552	394258		124751		226983	83561.3	334307	149097	283167		18.7	28.44	12.95				19.36	6.42	24.64		24.84				469992	396372	416366	293936	571906	347836	373552	364122	394258	467041
Master Protein	PSME_00001044-RA	PREDICTED: topless-related protein 1 isoform X1	12	11	45	9	1177	129.6	7.42	125.95	11	219555	1.63376e+06	488298	1.34275e+06	808290	220527		1.26145e+06	879414	102198	662000	71673.7	20.46	35.31	28.66	11.09	6.7	7.38		39.72	21.97	30.39	10.09	18.08	219555	154316	230630	1.00091e+06	2.00987e+06	2.25059e+06	1.32803e+06	488298	758558	464087	1.17619e+06	1.34275e+06	1.47019e+06	820549
Master Protein Candidate	PSME_00001051-RA	PREDICTED: flavonoid 3',5'-hydroxylase 2-like	3	1	2	1	503	56.1	7.71	5.76	1	119246	414682								387407	321861		28.48	21.52								11.53	22.34		119246	184808	113444	524625	319030	376232	457062
None	PSME_00001054-RA	PREDICTED: histone H3-like isoform X1	9	1	15	0	74	8.8	8.19	32.07	1
Master Protein	PSME_00001055-RA	PREDICTED: 70 kDa peptidyl-prolyl isomerase-like isoform X1	53	34	428	31	578	64.6	5.3	1192.03	34	1.42066e+06	1.02912e+07	1.25807e+07	1.21821e+07	7.91937e+06	4.95976e+06	358021	1.08319e+07	3.51978e+06	1.16099e+07	3.17776e+06	96867.5	12.99	9.25	4.71	4.88	5.57	5.53	75.35	7.92	13.83	13.12	20.35		1.42066e+06	1.19067e+06	1.5456e+06	1.107e+07	9.76797e+06	1.08424e+07	9.05626e+06	1.27843e+07	1.25807e+07	1.16894e+07	1.20032e+07	1.31322e+07	1.21821e+07	8.28679e+06
None	PSME_00001057-RA	PREDICTED: glutathione S-transferase F8, chloroplastic-like	6	1	4	1	211	24.4	9.58	10.43	1	4.1936e+06			970977		108643		430885	736451	323707	2.61845e+06		9.51			23.11					41.36	23.58			4.3521e+06	4.1936e+06	3.61922e+06								985085	970977	632833
None	PSME_00001058-RA	PREDICTED: ATP-citrate synthase alpha chain protein 2	10	2	9	2	189	20.8	5.05	16.98	2	463832	1.31005e+06	415091	4.88643e+06	944779	128879	250449	1.59196e+06	292094	3.36424e+06	419549	237619	12.63	21.37	35.89	7.53	31.31		138.76	33.8	5.29	29.14	25.53	22.74	568109	463832	455829	1.09475e+06	1.27739e+06	1.78757e+06	1.34355e+06	339697	664013	415091	4.35164e+06	4.88643e+06	5.03209e+06	944779
Master Protein	PSME_00001062-RA	PREDICTED: aspartate carbamoyltransferase, chloroplastic	8	3	6	3	421	47.5	7.9	16.99	3	85198.3	43096.6	215324	30657.2	30589.7	21602		428004	923948	38190.6	32317.5	95456.3	11.64	54.25	24.42	38.19	42.28	70.11		18.39	8.84	53.79	48.5	44.78	85198.3	80183.9	99992.5	101835	47892.8	37273.4	38780.8	217842	136332	215324	23241.7	40438.7		30589.7
Master Protein	PSME_00001065-RA	PREDICTED: protein transport protein SEC23-like	14	1	21	1	83	9.1	5.71	52.23	1	518366	966384	2.03203e+06	2.67029e+06	1.50237e+06	853713		3.62097e+06	1.38977e+06	1.4323e+06	659927	296983	32.24	20.75	26.63	3.9	15.16	24.95		4.44	22.98	23.48	19.4	29.78	518366	321344	634906	988577	944689	1.22499e+06	732815	2.03203e+06	2.77232e+06	1.64548e+06	2.67029e+06	2.62667e+06	2.82731e+06	1.50237e+06
Master Protein	PSME_00001066-RA	PREDICTED: protein transport protein SEC23	24	8	49	8	469	51.8	6.68	179.46	8	36191.9	287617	930907	477050	521134	127292		1.44798e+06	505934	334576	141180		21.02	15.28	9.19	13.19	13.8	40.68		12.36	33.63	26.04	45.12		36191.9	33460.1	49031	229398	314512	319014	263022	932869	930907	791054	469287	477050	589983	521134
Master Protein	PSME_00001068-RA	PREDICTED: fumarylacetoacetase-like	19	8	251	8	516	56.9	6.96	682.61	8	8.69753e+06	1.65626e+07	5.64953e+06	9.13346e+06	2.56487e+07	4.35229e+06	324064	5.4976e+06	1.02181e+07	1.1536e+07	2.32475e+07	1.83583e+07	5.6	3.13	21.93	14.54	5.76	4.76	57.37	10.46	5.21	26.12	13.86	18.95	8.69753e+06	7.99466e+06	8.9072e+06	1.75364e+07	1.64157e+07	1.64442e+07	1.66818e+07	5.64953e+06	5.54796e+06	8.03144e+06	1.09612e+07	9.13346e+06	8.26784e+06	2.75049e+07
Master Protein	PSME_00001069-RA	PREDICTED: putative ribosome biogenesis GTPase RsgA	3	1	1	1	374	40.9	5.2	2.77	1	109163		343767		175517			239977	483649	70950.1	143655		3.62		41.46						13.65		13.67		111993		106405					343767	452096	183196				175517
Master Protein	PSME_00001070-RA	Alcohol dehydrogenase 1	80	35	803	15	450	48.9	7.85	2403	35	3.32318e+06	1.1531e+07	5.49015e+07	1.4733e+07	1.14957e+07	5.43292e+06	666519	1.81125e+07	7.85099e+07	7.76889e+06	3.12991e+06	1.81454e+07	22.93	5.11	18.03	8.82	6.06	9.13	76.15	66.76	10.75	24.54	14.56	4.69	4.57687e+06	2.99967e+06	3.32318e+06	1.1611e+07	1.22238e+07	1.14515e+07	1.0791e+07	5.49015e+07	7.26927e+07	5.3025e+07	1.42054e+07	1.67498e+07	1.4733e+07	1.06204e+07
Master Protein	PSME_00001071-RA	PREDICTED: alcohol dehydrogenase 1	38	16	131	9	474	51.7	8.59	328.48	16	45126.2	708849	5.22997e+06	769360	301313	452845	28915.5	510958	337178	28722	967583	2.35384e+06	117.21	26.98	8.14	9.25	10.18	38.82		14.3	3.14	53.02	7.52	11.84	297583	45126.2	36710.5	854480	717703	421334	700106	5.01188e+06	5.85309e+06	5.22997e+06	897009	765119	769360	346203
Master Protein	PSME_00001072-RA	PREDICTED: alcohol dehydrogenase-like	62	27	545	14	453	49.3	7.42	1596.94	27	1.41493e+07	8.36796e+06	2.01076e+07	1.49321e+06	6.15262e+06	2.94889e+06	250716	5.28248e+06	4.17958e+07	4.64467e+06	3.89289e+07	5.2059e+07	9.39	11.49	13.9	7	6.37	5.5	78.59	54.78	8.61	41.1	10.1	10.87	1.41493e+07	1.29355e+07	1.56044e+07	7.14692e+06	8.6924e+06	8.05563e+06	9.39611e+06	2.01076e+07	2.47649e+07	1.92429e+07	1.49321e+06	1.6026e+06	1.39317e+06	6.15262e+06
Master Protein	PSME_00001073-RA	PREDICTED: alcohol dehydrogenase 1	30	13	192	2	399	42.9	6.77	545.47	13	146645	423310	256786	366744	618386	431583	259702	492746	111654					14.54	21.54	2.16	10.05	26.27	90.6		19.85				146645			469308	381821			256786	329920	216141	361177	372397		536264
Master Protein	PSME_00001074-RA	PREDICTED: alcohol dehydrogenase 1-like	51	25	323	9	461	49.9	7.99	862.75	25	1.09898e+06	640925	330160	1.4692e+06	1.3226e+06	1.32316e+06		400795	1.49939e+07	4.7454e+06	135145		12.42	12.51	38.29	22.24	22.15	25.25			17.52	28.01	7.74		1.32767e+06	1.09898e+06	1.0606e+06	724117	616970	536163	665810	152293	336322	330160	1.4692e+06	1.85562e+06	1.18931e+06	1.35072e+06
Master Protein	PSME_00001080-RA	PREDICTED: probable beta-D-xylosidase 5	20	11	69	10	833	91.5	6.02	186.83	11	481117	128343	46064.1	245469	450473		11271.1	124986	3.10892e+06	672201	849401	37893	10.11		27.59	9.42	45.92		27.41		18.65	27.07	16.65		494077	407667	481117	128343				46064.1	66585.6	39782.2	239663	284122	245469	450473
Master Protein	PSME_00001081-RA	PREDICTED: porphobilinogen deaminase, chloroplastic-like isoform X3	19	3	9	3	155	17.1	6.32	21.83	3	1.3975e+06	771373	50198.4	1.56263e+06	485497	628141	299360	201847	85858	74359	588130	106657	7.09	5.56	47.46	5.3	1.85	16.6		33.88	78.04	63.17	9.38	64.07	1.2618e+06	1.45007e+06	1.3975e+06	851083	775996	766778	753644	50198.4	27692.2	76491.9	1.56263e+06	1.65361e+06	1.48754e+06	470862
Master Protein	PSME_00001083-RA	PREDICTED: probable serine/threonine-protein kinase At4g35230	13	1	15	1	112	12.6	6.54	46.65	1	247861	399243	367567	357281	155295			459567	682371	621847	503178	125665	18.89	11.88	2.6	12.56	19.45			13.71	20.52	13.38	20.69	27.52	247861	175399	249650	389174	323880	409572	430536	360867	374390		357281	432421	344527	125829
Master Protein	PSME_00001084-RA	PREDICTED: probable serine/threonine-protein kinase At4g35230	22	8	86	7	403	46.2	6.18	239.37	8	603548	1.1834e+06	222032	1.01203e+06	690959	60880.3		426085	720771	1.05805e+06	1.1854e+06	1.52556e+06	7.08	11.3	74.25	3.62	15.2	10.76		3.4	47.93	8.38	13.69	4.76	603548	615403	538357	1.20114e+06	1.16592e+06	1.12641e+06	1.43612e+06	190398	668997	222032	1.03416e+06	1.01203e+06	963173	690959
Master Protein	PSME_00001090-RA	PREDICTED: clathrin heavy chain 1-like	37	40	436	40	1365	153.9	5.34	1271.41	40	1.02763e+06	2.83248e+06	2.8731e+06	3.93043e+06	2.08611e+06	4.44886e+06	408833	4.94624e+06	2.77949e+06	4.28369e+06	2.45044e+06	2.9083e+06	46.15	22.51	43.8	13.05	9.62	12.35	69.05	10.69	13.74	8.56	17.12	17.09	1.37957e+06	1.02763e+06	493452	1.72067e+06	2.82316e+06	2.97187e+06	2.84182e+06	1.19298e+06	2.8731e+06	3.12325e+06	3.91018e+06	3.93043e+06	4.8782e+06	1.9931e+06
None	PSME_00001094-RA	Adenosine kinase 2	5	1	33	1	307	34.8	5.74	123.56	1	3.32075e+06	9.77911e+06	14165558	1.47004e+07	1.94284e+07	4.4882e+06	157581	2.111e+07	1.40759e+07	1.329e+07	5.93061e+06	754720	13.27	27.9	9.54	17.3	16.62	11.85		9.29	10.67	26.94	28.59	62.6	3.92632e+06	3.03585e+06	3.32075e+06	9.93628e+06	8.92237e+06	9.62441e+06	1.55815e+07	14165558	1.4912e+07	1.235e+07	1.47612e+07	1.47004e+07	1.07183e+07	2.55727e+07
Master Protein	PSME_00001102-RA	PREDICTED: WD repeat and HMG-box DNA-binding protein 1	3	2	7	2	980	107.1	6.76	19.52	2		658171	193654	190999	135191		91100.3	335377	70383.2	74069.3				13.25	22.38	21.01	99.45			32.77								620186	683857	820121	633449		165084	227168	221496	190999	144120	56435
None	PSME_00001104-RA	PREDICTED: subtilisin-like protease	1	1	2	0	1226	133.7	5.49	5.46	1
None	PSME_00001105-RA	PREDICTED: WD repeat and HMG-box DNA-binding protein 1	1	1	2	0	854	95.6	6.2	4.57	1
Master Protein	PSME_00001106-RA	PREDICTED: subtilisin-like protease	4	2	8	1	800	85.4	7.68	21.58	2		1.54664e+06	577279	2.51826e+06					380070	1.37989e+06	1.52165e+06			13.27	20.17	5.33					77.44	11.21	14.92					1.8341e+06	1.40588e+06	1.68821e+06	1.41695e+06	602270	577279	406348	2.30051e+06	2.53482e+06	2.51826e+06
Master Protein	PSME_00001110-RA	PREDICTED: DAG protein, chloroplastic-like	18	3	4	3	344	40	8.6	12.59	3			186125					828341	103222	130569	115466				66.81					29.11			20.6									186125	314279	63258
Master Protein	PSME_00001128-RA	PREDICTED: SURP and G-patch domain-containing protein 1-like protein isoform X1	2	1	2	1	445	48.8	8.25	5.07	1		134579	183516	53696.8	66720.4			107443	116453	81101.1	53735.4			15.3	3.06	3.48	21.42			31.28			7.56					166075	117585	142493	127105	187533	179584		52390.6	55035.5		85655.7
None	PSME_00001136-RA	PREDICTED: probable LRR receptor-like serine/threonine-protein kinase At5g48740 isoform X3	1	1	5	1	1093	122.8	6.74	10.35	1		1.45935e+06	2.56562e+06	664909	876715	1.12048e+06	1.05508e+06		1.33917e+06	2.30478e+06	80426.8	484756		11.27	7.21		10.21	7.08	92.16		8.27	24.1						1.45746e+06	1.46124e+06	1.18575e+06	1.55552e+06	2.36554e+06	2.56562e+06	2.73333e+06	664909			1.03731e+06
Master Protein	PSME_00001141-RA	PREDICTED: cystatin-1 isoform X1	42	4	43	4	137	15.4	9.13	135.2	4	138368	444104	9.46411e+06	414270	88599	47675.8	80963.4	501970	285092	148579	797810	637574	61.3	55.42	11.44	21.54		25.38	88.3	20.41	77.22	81.61	33.5	11.54	365181	138368	137922	916032	312077	287429	631987	8.2392e+06	9.46411e+06	1.03736e+07	414270	444915	289274	88599
None	PSME_00001144-RA	not_annotated	3	1	1	1	438	49.1	6.1	2.77	1		604281	247302	628484	769138			320546	182925	190497	249865			53.66	7.54	21.91	31.51					2.84	7.46					150063	814524	716075	509941	260856	234453		854404	570606	628484	1.15931e+06
None	PSME_00001146-RA	PREDICTED: probable tocopherol O-methyltransferase, chloroplastic isoform X1	11	1	2	1	95	10.5	8.29	4.32	1	172553	781115	257675	320239	158103			152480		266041	2.1941e+06			21.89		22.34							27.56			172553		1.10065e+06	714281	854202	704572		257675		320239	413520	266316	158103
Master Protein	PSME_00001151-RA	PREDICTED: UBX domain-containing protein 2 isoform X2	4	1	1	1	394	44.2	5.12	2.77	1		179079	338370		118211			134357				92286.6		42.88	6.82		27			70.71				31.63				345780	169241	179079		338370	335530	378280				118211
None	PSME_00001158-RA	tetratricopeptide repeat-containing family protein	2	1	6	1	532	59.4	6.81	13.82	1	91279.3	708052	186708	921242	1.11198e+06			263692	270775	1.10746e+06	317722	401118	18.69	26.45	69.71	34.58	10.95			34.63	29.57	30.61	30.54	27.75	91279.3	106258	72656.5	451071	763513	656619	878638	320354		108817	921242	640695	1.2975e+06	1.26169e+06
Master Protein	PSME_00001162-RA	PREDICTED: sucrose synthase 2	45	29	375	21	819	93.8	6.04	1046.61	29	3.46702e+06	2.23594e+06	3.39907e+06	932103	1.24559e+06	892444	114093	3.02973e+06	3.37586e+06	5.69005e+06	1.86804e+06	21013.6	17.93	5.61	4.87	18.16	10.93	17.26		10.33	2.5	44.62	14.67	64.22	3.62782e+06	3.46702e+06	2.55798e+06	2.18221e+06	2.29098e+06	2.43106e+06	2.14957e+06	3.20897e+06	3.53682e+06	3.39907e+06	932103	794696	1.13924e+06	1.24249e+06
Master Protein Rejected	PSME_00001163-RA	PREDICTED: sucrose synthase 2	22	14	120	0	768	88.2	6.25	307.56	14
Master Protein	PSME_00001164-RA	PREDICTED: sucrose synthase 2	18	12	83	1	849	97.1	6.1	238.55	12	2.2867e+06	1.87637e+06		3.04402e+06	1.16502e+06	2.41056e+06		3.27169e+06	4.99795e+06	150553	2.70124e+06		42.8	19.31		27.12	31.49	15.81		5.81	2.1		27.82		3.50784e+06	2.2867e+06	1.45236e+06	1.66652e+06	2.16041e+06	2.11264e+06	1.42504e+06				3.04402e+06	2.16803e+06	3.79505e+06	704303
Master Protein	PSME_00001165-RA	PREDICTED: sucrose synthase 2	20	14	119	1	877	100.5	6.15	306.32	14
Master Protein	PSME_00001167-RA	PREDICTED: LOW QUALITY PROTEIN: 3-isopropylmalate dehydratase large subunit-like	13	4	66	4	328	36.1	9.45	177.34	4	1.45087e+06	4.37463e+06	3.91546e+06	3.80692e+06	3.02042e+06	922911	11775	3.99776e+06	5.46431e+06	2.38155e+06	1.6864e+06	577042	5.72	17.04	19.24	17.21	4.58	9.58		12.67	11.12	4.6	16.39	43.11	1.4911e+06	1.33403e+06	1.45087e+06	3.0299e+06	4.4407e+06	4.47243e+06	4.30954e+06	3.91546e+06	3.984e+06	2.76646e+06	2.77557e+06	3.80692e+06	3.80983e+06	2.82759e+06
Master Protein	PSME_00001168-RA	PREDICTED: 3-isopropylmalate dehydratase large subunit	36	9	90	9	338	36.7	7.03	231.84	9	925281	3.44766e+06	2.45813e+06	4.23277e+06	2.57284e+06	966640	95491.5	3.94117e+06	4.7765e+06	2.83615e+06	1.55043e+06	592347	22.49	17.16	21.76	6.6	7	15.75		8.04	9.51	12.27	9.16	41.28	925281	928307	607243	2.5864e+06	3.6929e+06	3.86835e+06	3.2187e+06	2.45813e+06	2.62726e+06	1.70261e+06	4.33229e+06	3.81829e+06	4.23277e+06	2.70997e+06
None	PSME_00001170-RA	Triacylglycerol lipase, putative	1	1	3	1	458	52.7	8.15	1.63	1	251006	2.03626e+06	210942	3.19858e+06	189198					1.2651e+06	193207	159606	7.08	30.51	43.89	22.66	8.13					35.2	21.96	31.97	251006	264695	229799	1.88486e+06	1.10404e+06	2.44068e+06	2.19981e+06	210942	407587	193708	4.51744e+06	3.03681e+06	3.19858e+06	189198
None	PSME_00001173-RA	Triacylglycerol lipase, putative	1	1	3	1	501	58.1	7.78	1.63	1	251006	2.03626e+06	210942	3.19858e+06	189198					1.2651e+06	193207	159606	7.08	30.51	43.89	22.66	8.13					35.2	21.96	31.97	251006	264695	229799	1.88486e+06	1.10404e+06	2.44068e+06	2.19981e+06	210942	407587	193708	4.51744e+06	3.03681e+06	3.19858e+06	189198
Master Protein	PSME_00001174-RA	photosystem II 44 kDa protein (chloroplast)	11	5	28	1	355	38.3	5.99	64.8	5	2.30101e+06	250410		851515							1.51676e+06	232313	20.95	34.72									19.65		2.82236e+06	2.30101e+06	1.84914e+06	231284	271117	376902	160824						851515
Master Protein	PSME_00001196-RA	PREDICTED: proteasome subunit beta type-5	44	13	239	13	273	29.6	6.54	708.19	13	3.21348e+06	8.78559e+06	6.92674e+06	6.08586e+06	7.12663e+06	2.1421e+06	124477	7.08548e+06	7.83696e+06	6.23809e+06	6.05212e+06	5.93216e+06	5.81	22.57	17.89	20.97	9.97	8.63	79.07	8.91	7.19	9.06	14.88	3.6	3.21348e+06	2.90766e+06	3.22815e+06	9.37285e+06	6.84659e+06	8.23514e+06	1.16653e+07	7.16762e+06	6.92674e+06	5.07749e+06	6.61808e+06	6.08586e+06	4.34064e+06	7.84689e+06
Master Protein Candidate	PSME_00001200-RA	PREDICTED: xyloglucan endotransglucosylase/hydrolase protein 9	2	1	3	1	287	32.5	5.1	3.46	1	191752	868100		519807	89522.2			152734	2.68021e+06	88785.3	110218	473184	26.95	15.3		20.82					22.27		50.53	23.71	246689	142396	191752	840228	1.10812e+06	896897	792636				559441	519807	368980
Master Protein	PSME_00001201-RA	PREDICTED: xyloglucan endotransglucosylase/hydrolase protein 9	2	1	3	1	293	32.8	5.78	3.46	1	191752	868100		519807	89522.2			152734	2.68021e+06	88785.3	110218	473184	26.95	15.3		20.82					22.27		50.53	23.71	246689	142396	191752	840228	1.10812e+06	896897	792636				559441	519807	368980
Master Protein Candidate	PSME_00001202-RA	PREDICTED: xyloglucan endotransglucosylase/hydrolase protein 9	2	1	3	1	287	32.5	5.44	3.46	1	191752	868100		519807	89522.2			152734	2.68021e+06	88785.3	110218	473184	26.95	15.3		20.82					22.27		50.53	23.71	246689	142396	191752	840228	1.10812e+06	896897	792636				559441	519807	368980
None	PSME_00001206-RA	PREDICTED: xyloglucan endotransglucosylase/hydrolase protein 9	13	3	9	3	290	33	7.11	30.02	3		39756.3	58434.5	76226.9	16188.8	53135.1		75822.9	2.44196e+06	73493.1	70462.6	159400		36.49		120.67	20.03			61.63	18.88		49.79	19.11						30531.7	51768			58434.5	270898		21449.2
Master Protein Candidate	PSME_00001207-RA	PREDICTED: xyloglucan endotransglucosylase/hydrolase protein 9	2	1	3	1	289	32.7	5.45	3.46	1	191752	868100		519807	89522.2			152734	2.68021e+06	88785.3	110218	473184	26.95	15.3		20.82					22.27		50.53	23.71	246689	142396	191752	840228	1.10812e+06	896897	792636				559441	519807	368980
Master Protein	PSME_00001208-RA	PREDICTED: xyloglucan endotransglucosylase/hydrolase protein 9	20	4	12	4	284	32.1	6.62	41.98	4		39756.3	58434.5	76226.9	16188.8	53135.1		75822.9	2.44196e+06	73493.1	70462.6	159400		36.49		120.67	20.03			61.63	18.88		49.79	19.11						30531.7	51768			58434.5	270898		21449.2
None	PSME_00001209-RA	PREDICTED: xyloglucan endotransglucosylase/hydrolase protein 9	13	3	9	3	290	33.1	7.05	30.02	3		39756.3	58434.5	76226.9	16188.8	53135.1		75822.9	2.44196e+06	73493.1	70462.6	159400		36.49		120.67	20.03			61.63	18.88		49.79	19.11						30531.7	51768			58434.5	270898		21449.2
None	PSME_00001210-RA	PREDICTED: probable beta-D-xylosidase 7	6	4	44	3	774	85.5	8.78	102.46	4	55918.9	2.94715e+06	2.11524e+06	3.3066e+06	2.35955e+06	362002	126618	483810	5.07055e+06	2.59634e+06	701232	1.16577e+06	55.55	5.35	7.03	8.2	5.75	3.75	37.55	31.04	8.28	9.89	47.9	17.58	33086.7	102739	55918.9	2.94202e+06	2.95229e+06	2.93211e+06	3.26536e+06	2.11524e+06	2.23634e+06	1.94275e+06	3.04997e+06	3.59332e+06	3.3066e+06	2.14175e+06
None	PSME_00001213-RA	PREDICTED: glutathione S-transferase U17-like	3	1	9	0	294	32.6	5.03	20.87	1
Master Protein	PSME_00001215-RA	PREDICTED: casein kinase II subunit alpha-like isoform X2	14	5	20	5	437	50.5	9.45	53.13	5	35464.6	338818	2.98877e+06	185324	390020	188977	41732.9	3.11117e+06	3.52848e+06	3.90171e+06			10.72	21.36	9.06	11.37	11.24	10.45	114.67	17.83	6.9	7.97			32870.3		38263.7	346868	330955	327490	494409	2.98877e+06	2.91726e+06	3.43796e+06	185324	160263	201411	346499
Master Protein	PSME_00001217-RA	PREDICTED: putative formamidase C869.04 isoform X4	12	3	36	2	314	34	6	95.72	3	792332	374393	152155	164722	307323	106208		72748.4	571519	164171	4.56304e+06	1.90638e+06	46.43	21.38		4.21	16.67	40.45			27.65	64.48	14.59	39.28	1.10983e+06	398901	792332	295455	493463	362627	386540	152155			166137	153713	164722	317659
Master Protein	PSME_00001219-RA	PREDICTED: putative formamidase C869.04 isoform X2	9	2	26	1	341	37.1	5.22	66.13	2
None	PSME_00001220-RA	PREDICTED: alcohol dehydrogenase-like 4	21	7	34	3	389	42.4	6.6	90.59	7	2.62549e+06	248192	237928	1.2028e+06	160042	412838	8607.42	440129	872694	351766	163587	39822.9	17.21	15.81	31.49	71.31	19.22	17.93	70.92	31.51	14.02	15.61	25.58	76.87	3.09654e+06	2.62549e+06	2.18905e+06		282126	248192	204824	367745	237928	206982	185581	1.2028e+06	1.48168e+06	160042
Master Protein	PSME_00001221-RA	PREDICTED: alcohol dehydrogenase-like 4-like	22	8	26	5	397	43.5	5.71	68.32	8		251821	63664.3	2.32557e+06	34003.4			47914.7	96452.8		83635.2			46.24	77.13	24.28	61.93			113.79								91175.1	294853	338592	215070	22990.9	63664.3	136012	2.32557e+06	2.21152e+06	3.37315e+06	85578.5
Master Protein	PSME_00001225-RA	PREDICTED: diacylglycerol O-acyltransferase 2	3	1	4	1	341	38.5	9.09	6.99	1	5.35476e+06		196031	87706.2	109368	201357		224406	41574.3	57822					21.19	19.45	3.06	26.39		19.01	51.34	166.11					5.35476e+06					167638	253168	196031	102438	87706.2	68924.5	109368
Master Protein	PSME_00001231-RA	PREDICTED: callose synthase 10	1	1	1	1	1304	150.9	6.81	2.47	1	2.10719e+06	33186.4						36200.3	27550.4	33908.7				32.5						21.69							2.10719e+06			26263.4	41934.1
Master Protein	PSME_00001232-RA	PREDICTED: GTP-binding nuclear protein Ran-A1-like	40	11	210	2	225	25.8	8.65	569.77	11	641414	176447	2.78062e+06		50623	39728.7		1.39766e+06	1.4716e+06	161518	31009.9		27.65	127.28	19.49					65.01	26.38	103.68			648793	378775	641414	176447		42946.8	993350	3.02347e+06	2.78062e+06	2.04424e+06				50623
Master Protein	PSME_00001240-RA	PREDICTED: myosin-9	3	3	6	3	1346	152.6	9.01	14.45	3	50670.7	50309.1	326202	250330	127641	25681.8		247527				49611.7		24.64		11.4	24.18			2.27					50670.7					59992.2	42188.9	326202			231883	250330	289296
Master Protein Candidate	PSME_00001252-RA	PREDICTED: multiple myeloma tumor-associated protein 2 homolog	5	1	2	1	141	16.2	7.5	4.59	1	1.04986e+06	2.16947e+06	1.43961e+06	1.84098e+06	107878	216033		3.42052e+06	5.05705e+06	1.76619e+06	1.5592e+06	714094	14.38	20.82	11.61	23.45		61.91		19.26	36.5	29.21	30.52	11.86	819754	1.07669e+06	1.04986e+06	2.89755e+06	2.2735e+06	2.0702e+06	1.79052e+06	1.403e+06	1.72588e+06	1.43961e+06	2.17517e+06	1.84098e+06	1.34277e+06
Master Protein Rejected	PSME_00001256-RA	PREDICTED: protein YLS2-like	21	4	42	0	277	30.7	6.06	126.58	4
Master Protein	PSME_00001260-RA	PREDICTED: 40S ribosomal protein S15a-like isoform X2	28	4	97	1	130	14.8	10.18	269.69	4	100685		222961	114063	84101.5			165611	212377						127.26	34.31	14.95				43.35					100685						51196.2		971005	146101		89050.2	66725.2
None	PSME_00001267-RA	Coatomer subunit beta-1	1	1	1	1	1304	147.1	8.41	1.7	1			38696.3	52089	86457			487713		145720							20.79			19.7		10.6											38696.3		52089			59207.3
None	PSME_00001268-RA	Coatomer subunit beta-1	1	1	2	0	890	101	7.47	0	1
None	PSME_00001269-RA	ATP-binding cassette transporter	3	1	2	0	191	22.7	5.08	0	1
None	PSME_00001270-RA	Pleiotropic drug resistance protein 12	2	1	1	1	580	65.8	7.03	1.7	1			38696.3	52089	86457			487713		145720							20.79			19.7		10.6											38696.3		52089			59207.3
None	PSME_00001272-RA	PREDICTED: arginine/serine-rich-splicing factor RSP41-like isoform X1	6	2	5	0	310	36	10.26	10.5	2
Master Protein	PSME_00001274-RA	PREDICTED: arginine/serine-rich-splicing factor RSP41-like isoform X1	13	4	14	1	307	35.7	10.42	31.94	4			509844					570334	101473	37650.5	33550.3				10.84					34.77	15.44	46.48										605527	499784	509844
Master Protein	PSME_00001275-RA	PREDICTED: arginine/serine-rich-splicing factor RSP40 isoform X2	10	3	6	1	300	34.6	10.1	13.52	3			419422					334894							27.08																	634636	419422	397506
None	PSME_00001277-RA	PREDICTED: arginine/serine-rich-splicing factor RSP40 isoform X2	11	3	11	1	285	33.5	10.13	25.77	3			509844					570334	101473	37650.5	33550.3				10.84					34.77	15.44	46.48										605527	499784	509844
None	PSME_00001278-RA	PREDICTED: arginine/serine-rich-splicing factor RSP41 isoform X1	2	1	3	0	447	51.4	10.73	6.17	1
Master Protein	PSME_00001282-RA	ZCN9 protein	36	5	20	5	194	21.7	6.68	53.41	5	271322	130252	1.67785e+07		1.39422e+06	692015	1.84238e+06	58001.6		36912	1.02848e+06	127298	28.53	35.45	3.45		21.74	67.26	60.86				35.21	11.58	357003	271322	199726		125380	226384	130252	1.70027e+07	1.592e+07	1.67785e+07				974840
Master Protein	PSME_00001293-RA	PREDICTED: protein FLX-like 2	37	12	134	12	350	37.8	7.21	418.46	12	91174.8	438868	1.44971e+07	285771	1.25727e+06	664045	196770	7.01884e+06	7.56651e+06	304474	2.61739e+06	1.9703e+06	71.91	18.66	18.37	33.97	40.9	43.89	19.55	12.87	37.96	45.36	32.83	21.18	91174.8	41600.1	195908	329683	516900	468681	410951	1.44971e+07	1.5033e+07	1.05411e+07	465943	285771	254869	2.1091e+06
Master Protein	PSME_00001294-RA	PREDICTED: protein FLX-like 2	5	1	3	1	283	30.8	5.91	8.66	1			699648			4.83438e+06	34331.1		25529						19.53			104.1	122.45													699648	512539	758022
None	PSME_00001297-RA	PREDICTED: tetraspanin-8-like	3	1	6	1	361	39.9	7.85	18.67	1			1.18717e+06	200851	211268	1.51435e+06		1.0719e+07	3.32404e+06	2.77041e+06		318142			37.15	8.72	5.95	18.53		3.96	10.09	8.18		7.32								1.18717e+06	2.07826e+06	1.10181e+06	209213	200851	176410	196969
Master Protein	PSME_00001299-RA	PREDICTED: tetraspanin-8	26	5	14	5	271	30.2	8.5	39.17	5	50067	454220	700339	926178	800680	1.32582e+06		8.17628e+06	2.21372e+06	1.62611e+06	59231.9	185630		14.22	44.26	8.85	5.01	28.53		3.54	11.06	10.65	14.42	5.73		50067		451065	389671	548939	457398	700339	1.31696e+06	604214	1.05155e+06	890485	926178	800680
None	PSME_00001300-RA	PREDICTED: chalcone synthase 1	5	2	12	0	374	40.8	6.65	28.51	2
Master Protein	PSME_00001301-RA	PREDICTED: 2-aminoethanethiol dioxygenase isoform X2	7	1	2	1	170	18.7	6.37	4.95	1	66755.5	161141	114585	150721	236790							104316		5.64	29.02		2.56							16.44	66755.5			157342	177496	163949	158382	114585	101596	172181			150721	229388
None	PSME_00001303-RA	PREDICTED: probable leucine-rich repeat receptor-like protein kinase At5g49770	1	1	3	0	1059	116.9	7.62	5.88	1
None	PSME_00001304-RA	PREDICTED: probable leucine-rich repeat receptor-like protein kinase At5g49770	1	1	1	0	956	104.5	6.93	1.94	1
None	PSME_00001308-RA	PREDICTED: probable leucine-rich repeat receptor-like protein kinase At5g49770	1	1	3	0	982	107.2	4.98	5.88	1
None	PSME_00001309-RA	PREDICTED: probable protein phosphatase 2C 9 isoform X1	4	1	7	0	274	30	7.65	18.44	1
Master Protein Candidate	PSME_00001310-RA	PREDICTED: transcription factor bHLH123	5	1	1	1	273	31.3	9.33	2.72	1		399903		237212	212447	97750.6					272845			13.81		20.8	7.47						20.44					483906	378333	355306	422703				237212	294674	194314
Master Protein	PSME_00001319-RA	Raffinose synthase family protein isoform 3	8	4	14	4	761	83.5	6.71	47.28	4	660352	18713.4	50702.4	9014.36	17031.8	6375.39	15855.5	29193.2	22367.2	21615.9	60082.1	41734.3	14.61	55.37	59.64		13.07		134.84	6.78	138.29		12.11	9.23	713071	660352	532562	8151.12	34478.2	15693.8	22314	33815.1	50702.4	106327	9014.36
None	PSME_00001322-RA	PREDICTED: ADP,ATP carrier protein 2, chloroplastic	2	1	3	0	413	45.9	6.54	5.46	1
Master Protein	PSME_00001326-RA	PREDICTED: delta-1-pyrroline-5-carboxylate synthase	4	1	8	1	366	40.3	7.99	21.88	1		767033	1.01131e+06	797898	345390	307009		3.02889e+06	2.15123e+06	695673	298112	170245			7.21	9.48	10.6			16.48	10.28	37.57	21.05	12.89					767033			1.01131e+06	1.07721e+06	932128	729709	797898	881739	407113
Master Protein	PSME_00001335-RA	PREDICTED: leucine--tRNA ligase, chloroplastic/mitochondrial	32	1	1	1	76	8.7	8.43	3.37	1	271220		126856					225534		79142.3	116246		20.9									32.89			271220	185381	276166					126856
Master Protein	PSME_00001340-RA	PREDICTED: succinate dehydrogenase	38	17	267	17	657	71.7	6.95	769.99	17	6.25607e+06	6.39228e+06	7.38539e+06	7.84728e+06	8.26136e+06	3.75889e+06	651142	9.74601e+06	1.85508e+07	8.86348e+06	1.07754e+07	1.00916e+07	4.15	8.04	3.38	7.94	2.42	1.84	69.59	8.17	11.67	10.57	9.68	9.8	6.22997e+06	6.25607e+06	6.7026e+06	5.90747e+06	6.80966e+06	6.87389e+06	6.00047e+06	6.96869e+06	7.38539e+06	7.40096e+06	6.85115e+06	7.84728e+06	7.9236e+06	7.99736e+06
Master Protein	PSME_00001342-RA	PREDICTED: beta-galactosidase 8	52	32	143	3	847	94.4	6.98	477.8	32	33759.4		72845.7					21012.5	5.96863e+06											46.75	9.5					33759.4							72845.7
Master Protein	PSME_00001343-RA	PREDICTED: beta-galactosidase 8	52	32	139	4	874	97.6	7.08	455.07	32			43382.4			675257	289986		1.68958e+06	24119.8	19982.1				24.64			14.32	44.51		8.19		8.63									36379	51734.1
None	PSME_00001344-RA	PREDICTED: beta-galactosidase 1	12	3	12	0	484	52.8	7.27	42.54	3
Master Protein	PSME_00001347-RA	PREDICTED: phosphoserine phosphatase, chloroplastic	3	1	2	1	316	33.9	5.78	4.32	1	103719	588468		635151	717871			676671		658455	135490	108083	12.58	18.11		18.52	6.11			29.25		33.74	24.9	20.68	97713.4	123762	103719	630083	518883	549601	768984				748422	635151	514108	675000
None	PSME_00001367-RA	PREDICTED: GDSL esterase/lipase At5g45910	2	1	3	1	744	82.7	6.77	7.51	1		215693	95555.2		499207	62587.6		138869	228930	192900	54358.4						29.1				73.79										215693		95555.2					732016
None	PSME_00001369-RA	PREDICTED: GDSL esterase/lipase At1g28570-like isoform X3	5	1	3	1	256	28.5	5.95	7.51	1		215693	95555.2		499207	62587.6		138869	228930	192900	54358.4						29.1				73.79										215693		95555.2					732016
Master Protein	PSME_00001370-RA	PREDICTED: thioredoxin-like protein AAED1, chloroplastic isoform X1	14	4	22	4	335	37.5	9.38	57.24	4	1.04954e+06	157518	307342	121790	113899			80280.6	301141	143105	1.38999e+06	1.26097e+06	8.72	17.76	1.76		7.82				9.13	43.18	11.38	4.25	1.04954e+06	961941	1.14546e+06	180460	115443	156375	158670	311196	303535		121790			120168
None	PSME_00001371-RA	not_annotated	10	1	1	1	92	10	6.13	2.37	1	208984		1391367	151947		146199		255967	131512	141074	144802		55.51			51.14		5.2			0.34	45.69	40.17		312529	87412.1	208984					1391367				221903	104046
Master Protein	PSME_00001372-RA	PREDICTED: heterogeneous nuclear ribonucleoprotein 1-like	17	9	38	9	561	56.7	8.68	116.97	9	35535.6	32920.7	1.77657e+06	45786.3	84592	28108.1		3.1754e+06	80194	44472.2	41322.8			41.88	64.88	15.29	41.68			36.39	83.29	22.19	38.02				35535.6	26716.2	31706.4	34181.6	62819.1	2.47767e+06	1.77657e+06	466402	41077.3	51035.2		127421
None	PSME_00001388-RA	PREDICTED: patellin-3-like isoform X1	2	1	6	0	335	38.4	8.28	12.33	1
None	PSME_00001391-RA	PREDICTED: 60S ribosomal protein L5	22	3	70	3	141	15.7	5.24	165.12	3	2.71604e+06	5.81121e+06	6.238e+06	1.2055e+07	3.9926e+06	7.81566e+06	1.29176e+06	5.52487e+06	1.54748e+06	8.16022e+06	3.40002e+06	82108.9	7.32	13.98	12.35	7.25	13.68	3.16	75.31	28.21	22.65	12.92	30.75	49.38	2.71604e+06	2.73171e+06	2.39293e+06	4.94185e+06	6.54867e+06	6.41795e+06	5.26183e+06	6.238e+06	5.39385e+06	6.91875e+06	1.12948e+07	1.2055e+07	1.3048e+07	4.74058e+06
None	PSME_00001393-RA	PREDICTED: pto-interacting protein 1-like isoform X1	13	1	3	1	72	7.8	5.97	7.39	1	179201	661848		856986	659726			427458	326213	1.58859e+06	205054	235499	19.74	22.56		31.09	6.15			30.98	40	33.78	46.41	64.69	179201	138129	206642	405485	637721	698325	686887				856986	539747	1.03829e+06	723280
None	PSME_00001396-RA	PREDICTED: putative receptor-like protein kinase At4g00960	1	1	9	0	712	78.6	7.49	20.7	1
None	PSME_00001397-RA	PREDICTED: putative receptor-like protein kinase At4g00960	1	1	9	0	560	61.4	8.03	20.7	1
None	PSME_00001398-RA	PREDICTED: putative receptor-like protein kinase At4g00960	1	1	9	0	718	79.1	8.38	20.7	1
None	PSME_00001401-RA	PREDICTED: putative receptor-like protein kinase At4g00960	1	1	9	0	714	78.4	7.88	20.7	1
None	PSME_00001402-RA	PREDICTED: cysteine-rich receptor-like protein kinase 10	1	1	9	0	731	81.6	8.63	20.7	1
None	PSME_00001404-RA	Chaperonin 60 subunit beta 2	8	1	15	1	239	26.2	9.51	30.38	1	5.46346e+06	5.65913e+06	734288	6.04618e+06	3.49381e+06	2.0533e+06		2.40691e+06	4.14181e+06	5.63641e+06	5.62262e+06	1.28854e+06	14.34	31.99	10.26	28.45	15.37	5.85		43.15	34.69	39.04	31.82	25.73	5.46346e+06	5.80935e+06	4.37567e+06	2.64303e+06	5.89267e+06	5.43484e+06	6.08391e+06	744401	734288	615565	6.04618e+06	5.41249e+06	9.05292e+06	3.90274e+06
Master Protein	PSME_00001415-RA	PREDICTED: argininosuccinate lyase, chloroplastic	13	3	7	3	236	26.8	5.92	17.53	3	21002.2	121002	260192	429179	532904	346679		799562	1.69897e+06	583519	318705	309972	45.03	75.73	53.44	52.99	22.02	35.83		26.16	10.16	15.23	92.34	45.34		15100.5	29210.6	194013	75466.9	54063.3	316662	277292	260192	79088.8	430846	127792	429179	422247
Master Protein	PSME_00001416-RA	PREDICTED: sulfite oxidase-like isoform X2	22	5	48	5	241	26.9	6.54	108.78	5	931450	1.09471e+06	1.24918e+06	1.52797e+06	1.65931e+06	401864	56101.5	725839	2.03593e+06	1.74411e+06	732150	155859	8.07	6.27	13.98	10.87	6.9	52.72		20.14	22.23	20.27	7.27	91.69	922404	931450	1.0625e+06	998987	1.12301e+06	1.06712e+06	1.15392e+06	980101	1.24918e+06	1.2749e+06	1.78651e+06	1.45827e+06	1.52797e+06	1.65931e+06
Master Protein	PSME_00001420-RA	PREDICTED: tryptophan--tRNA ligase, cytoplasmic	25	7	18	7	380	42.7	7.21	39.49	7	69297.3	131552	599996	185580	160224	102118		1.26206e+06	810982	399286	135855		54.11	22.12	13.95	15.36	35.38	43.57		11.05	12.65	7.84	32.89		35654.5	114563	69297.3	123171	140503	177987	107303	599996	664730	501583	187874	141134	185580	81378
None	PSME_00001424-RA	PREDICTED: receptor-like protein kinase THESEUS 1	7	2	13	0	304	34.2	6.32	28.12	2
Master Protein	PSME_00001425-RA	short-chain dehydrogenase/reductase family protein	26	4	34	2	257	26.9	6.21	95.16	4	2.09704e+06	1.42435e+06	428344	1.68996e+06	1.74089e+06	833891	246655	323877	790883	3.14861e+06	275623	509582	77.82	19.66	35.24	12.99	9.32	24.88		97.22	14.34	54.84	120.42	20.48	2.09704e+06	2.34361e+06	162996	1.16284e+06	1.37569e+06	1.47473e+06	1.8524e+06	428344	458728	219842	1.9557e+06	1.51193e+06	1.68996e+06	1.74089e+06
Master Protein	PSME_00001426-RA	PREDICTED: short-chain type dehydrogenase/reductase-like	13	3	12	1	266	27.9	7.18	24.93	3		299841	314001					250249	728733	225269	635388			9.09	20.51					41.97	17.16	24.53	44.15					299841		276470	331266	271339	363370
Master Protein	PSME_00001427-RA	short-chain dehydrogenase/reductase family protein	18	5	42	1	271	28.7	7.18	92.86	5	272153	805956	609924			299345	192876	1.14029e+06	1.00162e+06	768782		4.52692e+06		57.62	39				60.8	33.8	27.63	20		19.28		272153		1.2421e+06	522958				459561	809484
Master Protein	PSME_00001428-RA	PREDICTED: short-chain type dehydrogenase/reductase	19	4	27	2	268	28.1	6.37	53.4	4								185473	580958	323905	344712									6.92	18.09	30.61	27.22
None	PSME_00001429-RA	PREDICTED: short-chain type dehydrogenase/reductase	3	1	8	0	268	28	6.54	13.94	1
Master Protein	PSME_00001431-RA	PREDICTED: S-adenosylmethionine carrier 1, chloroplastic/mitochondrial	6	1	6	1	200	21.5	9.44	15.92	1	520527	172953	211829	388422	244305	81989.9		355578	511316	648015	576392		8.9	20.87	8.12	49.54	29.01			41.48	11.58	10.18	45.18		452394	536809	520527	149067			200667	221108	211829	188469	559974	269426		244305
Master Protein	PSME_00001438-RA	PREDICTED: proteasome subunit beta type-2-B	62	3	38	3	74	8.4	5.14	95.56	3	449963	1.47594e+06	1.21024e+06	1.69175e+06	1.43615e+06	1.47603e+06	96504.8	3.68543e+06	4.41239e+06	1.54086e+06	1.26236e+06	1.0831e+06	7.82	13.02	16.51	11.12	11.06	10.38	74.08	3.99	6.79	17.39	48.34	10.22	449963	411236	481046	1.41382e+06	1.51133e+06	1.44139e+06	1.85209e+06	1.21024e+06	1.54987e+06	1.15091e+06	1.94176e+06	1.69175e+06	1.56304e+06	1.17953e+06
Master Protein	PSME_00001455-RA	Glucose-6-phosphate isomerase isoform 1	7	2	46	2	409	46.3	8.43	125.97	2	1.92906e+06	1.86683e+06	1.38104e+06	1.42454e+06	2.05995e+06	1.21965e+06	199463	2.6844e+06	7.70247e+06	3.26838e+06	1.74532e+06	708628	9.72	16.34	48.17	2.33	3.19	7.72	34.08	26.15	11.1	13.36	9.82	22.4	1.92906e+06	2.09395e+06	1.72246e+06	1.44951e+06	1.80162e+06	1.93441e+06	2.16831e+06	1.4934e+06	1.38104e+06	503044	1.37646e+06	1.42454e+06	1.43932e+06	2.11251e+06
Master Protein	PSME_00001460-RA	PREDICTED: ATP-dependent Clp protease proteolytic subunit 3, chloroplastic	6	2	21	2	190	20.9	5.91	57.63	2	1.72803e+06	760587	519085	841669	711031	118827		550006	974792	420983	1.58525e+06	727667	1.52	28.72	22.5	6.84	48.06	13.89		12.66	5.95	16.05	0.55	3.8	1.6881e+06	1.73736e+06	1.72803e+06	625368	804482	1.16979e+06	719087	519085	523484	341534	842994	746301	841669	711031
Master Protein	PSME_00001470-RA	PREDICTED: proline synthase co-transcribed bacterial homolog protein isoform X2	22	2	19	2	101	11.2	4.88	46.58	2	1.40413e+06	966741	466134	152151	941553	274812	36926.2	1.82937e+06	953929	445715	1.00706e+06	210549	9.64	8.27	13.49	11.01	24.67	19.5	18.59	22.52	11.71	44.4	65.18	20.09	1.28881e+06	1.40413e+06	1.56123e+06	911485	1.02535e+06	882111	1.0408e+06	466134	556481	429634	152151	179235	146407	1.20092e+06
Master Protein	PSME_00001472-RA	Uncharacterized protein isoform 1	2	3	10	3	2759	299.6	5.97	24.61	3	24265.6	119714	231498	143433	87033	52073.9		164901	66645.4	66718.9	80583.3	74370.8		4	36.01	19.2	9.88	27.63		51.45	54.61	29.31	8.34	52.03	24265.6					123148	116375	231498	237518	113499	137306	192572	143433	81148.8
Master Protein	PSME_00001475-RA	PREDICTED: T-complex protein 1 subunit zeta	24	12	129	12	531	59.4	5.35	378.41	12	204285	1.97441e+06	1821844	2.63317e+06	1.5977e+06	2.40845e+06	85960.8	7.19526e+06	4.72602e+06	1.52686e+06	918509	150559	12.87	17.24	21.48	5.54	7.89	18.78	71.62	16.39	11.33	44.6	62.15	37.97	204285	205281	162298	1.39237e+06	2.10018e+06	1.92049e+06	2.02984e+06	1821844	1.86471e+06	1.23428e+06	2.57011e+06	2.63317e+06	2.85349e+06	1.5977e+06
Master Protein	PSME_00001478-RA	PREDICTED: ERAD-associated E3 ubiquitin-protein ligase HRD1B	3	1	1	1	679	75.7	6.58	2.55	1					202731	165957			236168		396959	296027						26.42			9.24		10.68	21.65														202731
None	PSME_00001487-RA	PREDICTED: ABC transporter B family member 15-like	1	3	5	0	3190	351.1	8.87	17.02	3
None	PSME_00001491-RA	PREDICTED: ABC transporter B family member 15-like	3	2	3	0	1029	113.4	9.52	10.74	2
Master Protein	PSME_00001492-RA	PREDICTED: la protein 1	43	18	197	18	555	61.4	5.72	650.32	18	468684	5.58781e+06	2.2272e+06	3.55768e+06	3.36033e+06	35660.9		4.24981e+06	909987	1.74669e+06	1.82798e+06		13.47	6.27	21.49	4.72	14.77	42.37		23.14	13.52	21.72	14.94		468684	412110	539381	5.00076e+06	5.59719e+06	5.57845e+06	5.80307e+06	2.71707e+06	2.2272e+06	1.75722e+06	3.55768e+06	3.84564e+06	3.53807e+06	4.22959e+06
Master Protein	PSME_00001495-RA	PREDICTED: malate dehydrogenase, glyoxysomal	56	13	96	12	355	37.4	8.27	284.21	13	2.14569e+07	127337	84068.5	914569	897238	220296	128687	29004		22346.9	2.26633e+06	161220	1.3	40.85	34.69	18.86	7	3.52	43.85	12.91		5.32	17.17	39.39	2.13499e+07	2.14569e+07	2.18782e+07	216738	83948.7	114132	142068	84068.5	66741.9	129515	914569	1.01435e+06	692459	897238
Master Protein	PSME_00001496-RA	PREDICTED: cyclase-associated protein 1	64	23	248	23	482	51.8	7.39	735.61	23	628150	4.098e+06	3.02677e+06	4.7198e+06	8.08505e+06	538213	59660	5.36793e+06	4.07103e+06	8.13865e+06	2.73643e+06	3.86527e+06	11.66	4.82	10.54	2.03	8.78	9.92	5.78	9.86	6.84	11.91	5.36	25.97	577641	628150	725367	4.0445e+06	4.08181e+06	4.47918e+06	4.11425e+06	3.02677e+06	3.06915e+06	2.52445e+06	4.7198e+06	4.73488e+06	4.56356e+06	9.02012e+06
Master Protein	PSME_00001498-RA	PREDICTED: glucan endo-1,3-beta-glucosidase 7	15	5	50	5	507	54.2	5.11	117.58	5	295212	295759	112438	1.16911e+06	693585			4.0576e+06	3.01178e+06	353798	1.90451e+06	3.25498e+06	6.71	17.29	37.25	6.61	1.72			74.95	4.26	64.44	15.28	4.63	263545	298092	295212	398617	288898	279721	302783	112438	125532	56652.6	1.16117e+06	1.30357e+06	1.16911e+06	712280
None	PSME_00001499-RA	PREDICTED: glucan endo-1,3-beta-glucosidase	7	3	42	3	457	48.3	5.24	90.14	3	226724	295759	112438	1.17477e+06	693585			3.74946e+06	2.96587e+06	353798	1.83818e+06	3.13348e+06	17.8	17.29	41.06	6.81	1.72			73.82	4.21	64.44	13.71	5.31	209836	226724	291665	398617	288898	279721	302783	112438	139473	56652.6	1.17477e+06	1.31583e+06	1.16911e+06	712280
None	PSME_00001500-RA	PREDICTED: glucan endo-1,3-beta-glucosidase 7	3	1	13	1	507	55.1	6.92	38.41	1	132754		41821.7	38760.5				323682	397986							7.32				1.68	22.61						132754						41821.7		40822.1	36802.9
Master Protein	PSME_00001502-RA	PREDICTED: laccase-1	4	2	14	1	1073	119.5	7.75	39.48	2	319351												23.57												319351	253700	407176
Master Protein	PSME_00001508-RA	uninformative	8	3	9	3	462	51.1	8.6	22.89	3	1.1103e+06	137808	41332.9	51790.7	90950.2				332860		491183	182251	2.72	39.27	11.62						17.1		25.2	75.04	1.1103e+06	1.06783e+06	1.12566e+06	195836	130290	67392.2	145759	34275.5	41332.9	42893			51790.7	90950.2
Master Protein	PSME_00001513-RA	PREDICTED: isoflavone reductase homolog	16	3	6	3	306	34.3	6.13	19.16	3	114817			51107.9	42133.6			12969.7	23653.7	511387	54917.4					40.55					31.2	36.1					114817								38050	68646.9
Master Protein	PSME_00001517-RA	glycoside hydrolase family 1 protein	8	3	30	1	530	59.6	5.54	55.75	3				608354												16.58																			564407	608354	768255
Master Protein	PSME_00001518-RA	PREDICTED: beta-glucosidase 24-like	6	4	36	1	930	105.5	6.9	60.98	4				428169					205442							8.1					32.21														428169	488362	423534
Master Protein	PSME_00001519-RA	PREDICTED: beta-glucosidase 24-like	6	3	32	1	484	54.7	7.05	50.06	3			40548.2	50636.2	85127.9			251795	503155						23.98		16.56			70.78	12.44											36479.5	40548.2	56691.9		50636.2		75681.7
Master Protein	PSME_00001524-RA	PREDICTED: serine/threonine-protein phosphatase 6 regulatory subunit 3 isoform X3	28	16	84	16	866	96.4	4.6	248.48	16	156927	1.5147e+06	869533	1.34953e+06	1.31109e+06	605365	139495	1.08389e+06	1.10293e+06	1.84777e+06	1.1576e+06	1.09926e+06	16.26	10.44	9.35	5.65	9.22	5.74	71.11	29.25	10.93	16.12	11.97	5.49	129021	179360	156927	1.227e+06	1.55413e+06	1.50655e+06	1.5229e+06	869533	1.00848e+06	853831	1.45227e+06	1.34953e+06	1.30105e+06	1.52899e+06
Master Protein	PSME_00001539-RA	PREDICTED: signal recognition particle 54 kDa protein 2-like	24	11	108	11	492	54.8	9.23	303.55	11	602110	2.45029e+06	1.43904e+06	2.07203e+06	2.08415e+06	521603		1.59459e+06	854580	1.49179e+06	1.30616e+06	647032	7.92	2.88	22.98	4.58	7.67	31.81		6.42	12.08	7.05	13.44	38.71	618605	602110	531491	2.52032e+06	2.4963e+06	2.37358e+06	2.40513e+06	1.43904e+06	1.63571e+06	1.02123e+06	2.08408e+06	2.07203e+06	1.91794e+06	2.08415e+06
Master Protein	PSME_00001540-RA	PREDICTED: adenylosuccinate synthetase, chloroplastic-like	48	18	266	18	502	54.6	7.47	812.81	18	1.55433e+06	2.81054e+06	2.91483e+06	2.94423e+06	1.54656e+06	981575	96361.1	5.60428e+06	7.85502e+06	2.05699e+06	1.72603e+06	1.58768e+06	5.33	9.6	23.87	8.42	2.29	5.35	64.29	4.22	12.3	13.02	23.89	9.66	1.41867e+06	1.55433e+06	1.56207e+06	2.8082e+06	3.33753e+06	2.72576e+06	2.81289e+06	3.06469e+06	2.91483e+06	1.91026e+06	2.94423e+06	3.09404e+06	2.61866e+06	1.59862e+06
Master Protein	PSME_00001542-RA	PREDICTED: ADP-glucose phosphorylase	13	2	3	2	165	18.4	6.6	7.61	2	484196	251359	281244	646390	1.297e+06	127334		206482	357667	548132	835254	2.34249e+06	12.66	5	6.91	1.61	4.8	3.09		19.83	5.24	8.97	11.13	12.63	555422	484196	431740	251359	261659	236789		281244	307257	268514	646390	636453	657211	1.297e+06
Master Protein	PSME_00001543-RA	Os12g0578400	1	1	2	1	994	110.7	8.72	5.15	1	365467			561862							455179					3.49							37.5		365467											575895	548171
None	PSME_00001547-RA	not_annotated	8	1	1	1	168	18.6	9.23	2.34	1	387722	1.42328e+06		2.87924e+06	1.39558e+06						2.20349e+06	169392	9.2	22.96		10.29	13.44						54.85	20.44		363273	413818	1.16141e+06	1.36494e+06	1.96965e+06	1.4841e+06				2.87924e+06	2.82866e+06	3.3931e+06	1.46527e+06
Master Protein Candidate	PSME_00001548-RA	not_annotated	18	2	2	2	168	18.7	9.61	5.08	2	193861	711639		1.43962e+06	697792						1.14947e+06	84695.9	9.2	22.96		10.29	13.44						54.88	20.44		181636	206909	580707	682472	984825	742052				1.43962e+06	1.41433e+06	1.69655e+06	732633
None	PSME_00001549-RA	not_annotated	8	1	1	1	178	20	9.7	2.34	1	387722	1.42328e+06		2.87924e+06	1.39558e+06						2.20349e+06	169392	9.2	22.96		10.29	13.44						54.85	20.44		363273	413818	1.16141e+06	1.36494e+06	1.96965e+06	1.4841e+06				2.87924e+06	2.82866e+06	3.3931e+06	1.46527e+06
None	PSME_00001550-RA	not_annotated	7	1	1	1	213	24	6.95	2.34	1	387722	1.42328e+06		2.87924e+06	1.39558e+06						2.20349e+06	169392	9.2	22.96		10.29	13.44						54.85	20.44		363273	413818	1.16141e+06	1.36494e+06	1.96965e+06	1.4841e+06				2.87924e+06	2.82866e+06	3.3931e+06	1.46527e+06
Master Protein Candidate	PSME_00001552-RA	not_annotated	18	2	2	2	168	18.7	9.55	5.08	2	193861	711639		1.43962e+06	697792						1.14947e+06	84695.9	9.2	22.96		10.29	13.44						54.88	20.44		181636	206909	580707	682472	984825	742052				1.43962e+06	1.41433e+06	1.69655e+06	732633
None	PSME_00001555-RA	not_annotated	8	1	1	1	168	18.7	9.47	2.34	1	387722	1.42328e+06		2.87924e+06	1.39558e+06						2.20349e+06	169392	9.2	22.96		10.29	13.44						54.85	20.44		363273	413818	1.16141e+06	1.36494e+06	1.96965e+06	1.4841e+06				2.87924e+06	2.82866e+06	3.3931e+06	1.46527e+06
Master Protein	PSME_00001556-RA	not_annotated	17	2	2	2	179	20.1	9.72	5.08	2	193861	711639		1.43962e+06	697792						1.14947e+06	84695.9	9.2	22.96		10.29	13.44						54.88	20.44		181636	206909	580707	682472	984825	742052				1.43962e+06	1.41433e+06	1.69655e+06	732633
None	PSME_00001557-RA	PREDICTED: alcohol dehydrogenase-like 3	2	1	2	1	409	44.8	6.52	4.09	1	1.73135e+06	531757		3.33955e+06	480127	518367		359879	241653	405783	224215	167092	17.27	22.45		15.74	19.22	8.99		51.08	5.7	8.44	31.68		1.87594e+06	1.73135e+06	1.32786e+06		576146	531757	366731					2.98648e+06	3.73437e+06	480127
Master Protein	PSME_00001558-RA	PREDICTED: transcription elongation factor B polypeptide 2-like isoform X2	14	1	13	1	103	11.7	5	38.69	1	184641	655863	431039	319292	410794	162162		224948	300969	501231	256712		6.95	45.96	20.82	48.17	11.38	31.37		19.81	14.5	22.84	31.69		185258	184641	163553	833969	515794	475842	1.23447e+06	463773	431039	305890	514223	319292	188179	383901
None	PSME_00001560-RA	PREDICTED: alcohol dehydrogenase-like 3	2	1	2	1	410	45.1	7.14	4.09	1	1.73135e+06	531757		3.33955e+06	480127	518367		359879	241653	405783	224215	167092	17.27	22.45		15.74	19.22	8.99		51.08	5.7	8.44	31.68		1.87594e+06	1.73135e+06	1.32786e+06		576146	531757	366731					2.98648e+06	3.73437e+06	480127
Master Protein	PSME_00001562-RA	not_annotated	15	1	3	1	91	10.6	8.94	8.54	1	93588	75365.4	681914		164420						791174	631407			11.86		17.71						12.33	5.3	93588				75365.4			746162	587696	681914				164420
Master Protein	PSME_00001565-RA	PREDICTED: probable phospholipid hydroperoxide glutathione peroxidase	63	9	47	7	128	14.4	7.93	124.96	9	7.34449e+06	986358	794557	945880	1.23069e+06		31049.2	449298	731483	769293	2.66116e+06	307083	3.28	14.72	37.14	21.65	14.96		21.13	42.52	11.97	10.45	20.22	68.06	7.3023e+06	7.34449e+06	7.7454e+06	1.2203e+06	926240	886297	1.05038e+06	794557	805336	376282	1.04495e+06	945880	673645	944493
Master Protein	PSME_00001574-RA	Tubulin beta-1 chain	55	12	272	1	309	34.8	4.48	872.97	12		3.27686e+06	2.36702e+06	2.48118e+06	2.29983e+06	342183		2.88726e+06	1.96539e+06	5.81593e+06	124504	152135		31.08	44.69	26.77	11.87	3.43		7.94	24.38	33.48						4.4837e+06	2.65265e+06	2.32537e+06	4.04796e+06	3.1501e+06	2.36702e+06	1.17171e+06	2.48118e+06	2.6871e+06	1.55986e+06	2.66753e+06
Master Protein	PSME_00001575-RA	Defensin MtDef4.4	33	3	31	1	83	9	8.84	73.45	3	844367	149004									2.24868e+07	457391	24.77										40.15	37.55	660986	844367	1.08776e+06	149004
None	PSME_00001578-RA	not_annotated	4	1	14	1	371	40.8	5.02	42.46	1	473763	327113	364569	344272	613393	699233		901898	1.06434e+06	1.61622e+06	1.12541e+06	763961	6.14	61.2	0.45	3.88	31.44	19.41		18.13	30.31	14.37	28.71	7.05	426378	476401	473763	314234	133112	668184	340520	365733	363408		344272	348211	323715	613393
Master Protein	PSME_00001579-RA	Os02g0629800	35	4	64	4	84	9.1	8.84	205.78	4	1.33635e+06	4.01597e+06	2.41906e+06	6.38362e+06	1.76576e+06	253844	672206	110352	2.38223e+06	1.92371e+06	3.83685e+07	1.08365e+06	9.91	27.74	27.14	23.86	17.13		42.36	53.33	16.69	68.08	47.24	29.23	1.13073e+06	1.36105e+06	1.33635e+06	6.32057e+06	3.85556e+06	3.59356e+06	4.18306e+06	3.6889e+06	2.41906e+06	2.32211e+06	6.38362e+06	7.33841e+06	4.49176e+06	2.00831e+06
Master Protein	PSME_00001581-RA	PREDICTED: V-type proton ATPase subunit H	15	4	9	4	409	46.5	6.35	27.41	4	1.74335e+06	20929.7	157480	13315	41260.2	46111.5		236030	435301		362293	2.08931e+06	7.58	22.98	21.26	68.75	7.43	125.17		17.68	9.85		29.67	6.79	1.55911e+06	1.74335e+06	1.80784e+06	14211.1		22544.5	20929.7	110600	169125	157480	13201.7	39436.5	13315	40519
Master Protein	PSME_00001582-RA	PREDICTED: succinyl-CoA ligase	38	21	269	21	577	62.6	9.22	751.02	21	3.92205e+06	5.43151e+06	3858598	6.48677e+06	5.5e+06	1.30891e+06		1.26576e+07	2.58186e+07	1.21358e+07	6.45382e+06	5.75866e+06	2.82	8.55	8.84	15.61	2.41	30.14		10.1	4.47	9.1	47.58	15	4.04276e+06	3.82137e+06	3.92205e+06	5.76053e+06	5.12128e+06	4.86796e+06	5.78201e+06	3858598	4.02435e+06	3.38459e+06	7.67161e+06	6.48677e+06	5.6216e+06	5.5033e+06
Master Protein	PSME_00001583-RA	PREDICTED: cullin-1-like	1	1	8	1	762	88.3	8.16	19.65	1	322496	198060	105781	175394	180102			192052	121427	150631	289353	115268	6.49	27.94	23.26	21.83	6.72			5.68	20	16.26	24.44	9.88	322496	292286	331328	231628	120276	172560	227329	105781	110639	69980.7	197372	175394	126423	165122
None	PSME_00001592-RA	PREDICTED: adenosylhomocysteinase-like	6	2	28	1	679	74.6	5.83	81.53	2	702326							340687	269557				22							53.73	25.62				702326	512672	804621
Master Protein	PSME_00001595-RA	PREDICTED: acidic leucine-rich nuclear phosphoprotein 32-related protein	8	3	21	3	447	49.2	3.88	55.78	3	39483.9	1.08549e+06	761362	598345	513591			653800	238034	270543	783677	192562	68.25	14.3	24.24	7.8	4.49			9.29	37.04	23.44	26.21	17.32	31334.8	103888	39483.9	1.07607e+06	1.09499e+06	1.05537e+06	1.40492e+06	817536	761362	502255	627946	598345	537957	518556
Master Protein	PSME_00001596-RA	PERQ amino acid-rich with GYF domain-containing protein 2, putative isoform 1	8	11	38	11	1940	213.8	6.76	110.91	11		402596	745346	295047	358061			794106	102373	167166	181084			30.26	3.74	70.28	45.33			29.43	11.42		4.01					357811	468970	452987	221706	745346	764203	709789	608155	295047	131235	571298
Master Protein	PSME_00001605-RA	PREDICTED: 40S ribosomal protein S8-like	32	8	126	8	257	29	10.26	417.6	8	872400	1.74917e+06	1.37645e+06	2.13689e+06	1.73149e+06	3.70634e+06	685183	6.02652e+06	879358	3.64622e+06	825773		5.66	25.04	15.61	6.88	26.08	9.6	59.46	20.78	57.82	21.22	29.74		952054	858164	872400	2.27886e+06	1.89795e+06	1.61206e+06	1.23974e+06	1.5184e+06	1.37645e+06	1.10823e+06	2.22651e+06	1.94358e+06	2.13689e+06	1.73149e+06
None	PSME_00001606-RA	PREDICTED: 40S ribosomal protein S8-like	24	7	125	7	288	32.2	10.14	414.91	7	872400	1.74917e+06	1.37645e+06	2.13689e+06	1.73149e+06	3.70634e+06	685183	6.02652e+06	879358	3.64622e+06	825773		5.66	25.04	15.61	6.88	26.08	9.6	59.46	20.78	57.82	21.22	29.74		952054	858164	872400	2.27886e+06	1.89795e+06	1.61206e+06	1.23974e+06	1.5184e+06	1.37645e+06	1.10823e+06	2.22651e+06	1.94358e+06	2.13689e+06	1.73149e+06
None	PSME_00001612-RA	PREDICTED: protein TOPLESS-like	2	3	9	2	1069	118	7.9	14.5	3	329332	1.829e+06	732448	2.01412e+06	845126	330790		983975	897400	153297	993001	107511	20.46	36.55	22.76	11.09	2.74	7.38		75.8	16.17	30.39	10.09	18.08	329332	231475	345946	1.05159e+06	2.3813e+06	2.32004e+06	1.44189e+06	732448	847135	530891	1.76429e+06	2.01412e+06	2.20529e+06	881536
None	PSME_00001616-RA	PREDICTED: altered inheritance of mitochondria protein 3	2	1	2	1	613	66.3	6.65	5.21	1			810689					1.07617e+06							3.2					6.18												792522	829273
Master Protein	PSME_00001619-RA	plant/F10M23-360 protein	6	1	4	1	172	20.1	4.73	10.32	1	441053	198642		253626	361595			818281	2.28564e+06	1.56236e+06	94744.3		112.53			10.77	12.08			30.44	4.68	4.83			1.78799e+06	125180	441053				198642				214566	253626	264622	361595
None	PSME_00001627-RA	PREDICTED: branchpoint-bridging protein	2	1	5	1	856	92.9	8.6	16.95	1			111238					218142	69149.4						29.87					9.43	17.51											89766.8	137844
Master Protein	PSME_00001632-RA	PREDICTED: exocyst complex component EXO70A1	7	3	8	3	664	75.2	8.59	21.43	3	74606.2	149994	69231.9	131508	115938	23614.6		137433	60056.6	315247	63416.7		10.06	24.67	5.53	10.48	15.49	37.8		49.39	65.98	12.12	19.7		79455.2	65019.7	74606.2	135161	137071	164136	222282	70625.1	69231.9	63544.8	132927	131508	109627	112758
Master Protein	PSME_00001635-RA	nucleolar GTP-binding protein, putative	7	2	6	2	382	43.1	8.95	16.33	2	184374	292290	62576	539176	120949		42682.7	113399	124866	40952.9	543068	138181		41	12.73	4.76				22.79		75.71	42.92	4.16	184374			372430	229394	427458	164245	62576	61710.8	76914.3	556337	539176	506355	120949
Master Protein Candidate	PSME_00001636-RA	PREDICTED: nucleolar GTP-binding protein 1-like	20	2	6	2	126	14.1	8.46	16.33	2	184374	292290	62576	539176	120949		42682.7	113399	124866	40952.9	543068	138181		41	12.73	4.76				22.79		75.71	42.92	4.16	184374			372430	229394	427458	164245	62576	61710.8	76914.3	556337	539176	506355	120949
None	PSME_00001640-RA	1-deoxy-D-xylulose 5-phosphate reductoisomerase, chloroplastic-like	16	2	28	2	109	12.3	6.13	60.51	2	1.16203e+06	1.40068e+06	148345	4.5255e+06	536956	73024		391794	440640	493084	879794	125553	4.91	24.42	25.52	9.21	6.71	45.13		26.78	45.5	21.73	21.96	117.59	1.10067e+06	1.16203e+06	1.21431e+06	1.37056e+06	1.34128e+06	1.43146e+06	2.14516e+06	148345	171652	101295	4.5255e+06	4.21508e+06	5.05233e+06	527440
None	PSME_00001642-RA	PREDICTED: pumilio homolog 5-like isoform X2	3	1	1	1	340	37.6	5.78	2.2	1		321644	1.14791e+06			272565		619351	1.059e+06	507847	560737				21.53			18.96		22.33	8.75	4.27	8.14					321644				1.31032e+06	1.14791e+06	843576
Master Protein	PSME_00001643-RA	PREDICTED: prosaposin-like isoform X1	9	2	12	1	277	31.3	5.31	28.65	2	66150.4	162738	234104	123880	124946			148176	183015	321637	98456.9		19.11	26.78	33.29	15.05	20.28			33.71	18.04	25.13	25.19		57743.3		75781.6	219442	113388	152966	173135	234104	174039	337641	123880	137031	101140	124946
Master Protein	PSME_00001649-RA	PREDICTED: vesicle-fusing ATPase-like isoform X1	43	24	234	24	691	76.7	6.67	626.41	24	1.89453e+06	3.75927e+06	1.54127e+06	2.66349e+06	4.95543e+06	818801		4.29701e+06	2.6212e+06	4.44168e+06	2.05902e+06	355434	2.23	2.89	17.53	10.91	7.2	41.75		6.86	11.58	27.48	41.61	5.32	1.96026e+06	1.89453e+06	1.88036e+06	3.78234e+06	3.73662e+06	3.78207e+06	3.55639e+06	1.54127e+06	1.73853e+06	1.21797e+06	3.11566e+06	2.66349e+06	2.5412e+06	4.62426e+06
None	PSME_00001651-RA	PREDICTED: probable xyloglucan endotransglucosylase/hydrolase protein B	7	2	2	1	229	26	9.03	5.08	2		145405	770638		239597			2.3804e+06	1.31117e+06	428669	289836			20.42	29.46					71.18	4.46	113.05	27.86					198235	135744	127777	155753	770638	921012	497025
Master Protein	PSME_00001652-RA	PREDICTED: NADH dehydrogenase	30	14	211	14	401	43.8	9.28	503.99	14	5.97173e+06	7.29809e+06	3.81663e+06	7.71806e+06	8.15646e+06	3.06697e+06	1.07587e+06	2.23152e+07	1.27712e+07	1.2162e+07	1.25919e+07	1.08056e+07	5.5	4.41	7.39	3.03	5.37	7.03	29.55	8.14	8.03	24.68	10.5	5.73	5.62045e+06	5.97173e+06	6.2753e+06	7.41728e+06	6.71582e+06	7.3211e+06	7.27514e+06	3.70488e+06	4.25341e+06	3.81663e+06	7.71806e+06	7.72152e+06	7.3221e+06	8.15646e+06
Master Protein	PSME_00001659-RA	microtubule associated protein xmap215, putative	0	1	3	1	1835	200.7	8.1	5.97	1		121946	42189.8	258852	100298			91327.6		113324				12.16	36.68	19.69	13.01			68.56		36.49						100243	127961	132862	116215		55014.7	32354.7	258852	310006	208020	100298
Master Protein	PSME_00001664-RA	PREDICTED: coiled-coil domain-containing protein 94 homolog	5	1	2	1	341	38.8	5.39	5.5	1		184813	179623					142690	148351		150872			16.24	10.56					2.23	39.79							203294	152208	168012	216787	179623	204345	166166
Master Protein	PSME_00001669-RA	cysteine-type peptidase, putative	19	3	34	3	209	23.3	5	112.46	3	102776	194794	383023	84888.9	293950	42297.8		696302	656706	667487	126196		21.87	38.95	17.37	45.89	24.96	14.76		15.78	23.84	28.61	40.26		121345	77535.2	102776	216179	168485	175525	361182	383023	399625	285214	84888.9	99283.3	35287.1	325652
None	PSME_00001678-RA	PREDICTED: kinesin-13A-like	1	1	9	0	791	88.1	6.34	24.41	1
None	PSME_00001680-RA	PREDICTED: xylose isomerase-like	51	3	15	3	61	7.1	4.61	45.16	3	2.01468e+06	1.71905e+06	2.13691e+06	741329	2.70389e+06	1.01281e+06	601130	4.61328e+06	7.31956e+06	1.20794e+06	4.33419e+06	3.80991e+06	6.48	3.98	10.15	9.54	39.41	18.6	30.87	9.71	8.96	49.79	17.14	7.06	1.88606e+06	2.01468e+06	2.14729e+06	1.72519e+06	1.65621e+06	1.82177e+06	1.71293e+06	2.51209e+06	2.13691e+06	2.09931e+06	813975	672360	741329	1.51708e+06
Master Protein	PSME_00001699-RA	PREDICTED: probable acyl-activating enzyme 1, peroxisomal	12	4	7	4	556	61.6	7.56	23.62	4	15560.6		62196.4		9576.76			264541	557057	47176.1		11161			29.53		34.12			51.75	23.39	21.11			15560.6							93030.8	62196.4	53974.6				15140.1
Master Protein	PSME_00001707-RA	PREDICTED: V-type proton ATPase subunit d2	8	2	4	2	340	39.2	4.91	10.51	2	32661.8	47907.9		32263.4			164988	507692	201228							11.62				20.56	60.9				32661.8					47907.9					29713.1		35032.6
Master Protein	PSME_00001722-RA	PREDICTED: probable rhamnogalacturonate lyase B	9	5	16	5	649	74.5	7.05	47.46	5	87010.4	32749.9	1.03629e+06	60674.8	218992	119894		114268	36493.1	33238.3	356839	79958.6	63.71	77.96	22.88	57.97	31.65	7.61		62.46	37.76	19.97	18.45	96.65	87010.4	40143.2	161803	24716.5	10221.3	82707.8	43394.3	1.03907e+06	1.03629e+06	674491	89021.8	60674.8	22648.4	218992
Master Protein	PSME_00001725-RA	cystathionine beta-lyase, putative	18	5	30	5	246	26.2	5.67	86.46	5		580602	1.09993e+06	428456	320791	752563		1.74479e+06	3.23669e+06	700269	468290	191355		4.99	30.62	11.1	2.66	10.63		15.06	7.06	13.19	15.74	72.29				603700	546841	560351	601584	1.09993e+06	1.19821e+06	637159	515461	426847	428456	320791
None	PSME_00001737-RA	translation elongation factor EF-2 subunit	5	1	49	1	223	24.6	4.94	134.98	1		1.50798e+06	3.50286e+06	1.239e+07	1.1471e+06	1.13991e+06		6.24975e+06	6.77557e+06	1.57921e+06	1.13182e+06	347083		21.32	11.7	11.13	13.98	11.32		11.42	31.9	41.21	20.8	47.55				1.39174e+06	1.63393e+06	1.82592e+06	1.09239e+06	3.50286e+06	4.01404e+06	3.18665e+06	1.35673e+07	1.239e+07	1.08449e+07	1.1471e+06
None	PSME_00001739-RA	PREDICTED: ATP-dependent Clp protease ATP-binding subunit clpA homolog CD4B, chloroplastic, partial	3	3	17	1	954	108.6	5.74	37.26	3		1.98276e+06	389883	1.48007e+06	274388			1.43364e+06	297385	635317	395029			16.25	59.75	9.71				33.77		34.38	14.44					1.59027e+06	1.77949e+06	2.20925e+06	2.22576e+06	494114	389883	110883	1.61073e+06	1.32512e+06	1.48007e+06
Master Protein	PSME_00001751-RA	PREDICTED: UBP1-associated protein 2C-like	49	17	288	17	371	39.4	6.05	854.15	17	1.87834e+06	2.16095e+07	1.06501e+07	1.276e+07	7.58824e+06	1.66462e+06	148701	1.4287e+07	1.16093e+07	1.23785e+07	8.17462e+06	8.01591e+06	72.24	6.73	8.81	9.48	6.35	8.22	85.4	3.44	12.27	3.82	13.1	5.04	1.87834e+06	639427	3.55179e+06	2.12793e+07	2.37513e+07	2.19449e+07	2.02631e+07	1.06501e+07	1.07216e+07	9.1352e+06	1.276e+07	1.35966e+07	1.12513e+07	8.00235e+06
Master Protein Candidate	PSME_00001753-RA	PREDICTED: protein MEI2-like 5	1	1	3	1	832	90.2	6.29	7.55	1	9.53261e+06	1.06559e+07	1.50346e+06	8.75634e+06	6.05026e+06	482189		3.12067e+06	4.76972e+06	2.77234e+06	4.87677e+06	1.15037e+06	8.28	8.91	12.86	6.97	9.43	16.75		41.68	9.5	13.58	6.95	20.65	1.02001e+07	9.53261e+06	8.63946e+06	1.00702e+07	9.74979e+06	1.12756e+07	1.17493e+07	1.50346e+06	1.51756e+06	1.19749e+06	8.08597e+06	8.75634e+06	9.29752e+06	6.05026e+06
Master Protein Candidate	PSME_00001756-RA	PREDICTED: endoglucanase 6	4	1	3	1	372	41	9.06	9.84	1		277742	401431		1.45844e+06				203504					23.55			14.88				5.89							329861	194076	243581	316694			401431				1.23892e+06
Master Protein	PSME_00001759-RA	PREDICTED: protein RST1 isoform X5	1	1	5	1	604	66	6	10.32	1	515094	3.49769e+06	316789	1.68195e+06	210610	369849		1.28152e+06	366833	2.66106e+06	831245	115231	67.27	11.8	1.27	19.25	0.26	39.32		17	33.18	27.6	42.51	5.72	87078.8	555885	515094	2.7823e+06	3.65297e+06	3.41766e+06	3.5796e+06	319645	313958		2.25349e+06	1.60202e+06	1.68195e+06
None	PSME_00001761-RA	Coatomer subunit beta-1	1	2	3	1	1484	168	7.25	1.7	2			38696.3	52089	86457			487713		145720							20.79			19.7		10.6											38696.3		52089			59207.3
None	PSME_00001762-RA	Coatomer subunit beta-1	0	1	2	0	1485	168.5	8	0	1
Master Protein	PSME_00001765-RA	PREDICTED: guanosine nucleotide diphosphate dissociation inhibitor 2	43	19	214	17	446	50	5.78	576.95	19	2.23661e+06	4.89842e+06	4.02696e+06	7.05174e+06	6.46385e+06	1.5505e+06	328083	7.38846e+06	7.35351e+06	8.83996e+06	5.26628e+06	5.52958e+06	4.53	3.54	27.12	11.16	6.94	5.81		8.1	15.62	16.04	15.8	4.95	2.32312e+06	2.23661e+06	2.12203e+06	4.59336e+06	4.966e+06	4.94692e+06	4.85039e+06	4.02696e+06	4.13925e+06	2.42701e+06	7.05174e+06	5.86185e+06	7.24842e+06	6.62499e+06
None	PSME_00001767-RA	PREDICTED: ATP-dependent DNA helicase DDM1	1	1	1	1	831	94.9	6.27	2.33	1		731439		207245	303781			448073						10.18		48.99				15.17									680537	786147					144399		297443
Master Protein	PSME_00001768-RA	PREDICTED: survival of motor neuron-related-splicing factor 30	4	1	6	1	304	34.2	5.29	18.78	1		619180	215764	570585	420574			356954	178253	431256	294721	107351		14.44	43.94	15.98	7.98			21.86	19.47	10.5	19.41	41.32				617974	459453	620389	642707	414342	215764	195506	675093	570585	490688	422571
Master Protein	PSME_00001769-RA	PREDICTED: probable phenylalanine--tRNA ligase alpha subunit isoform X1	7	3	13	3	521	59.8	7.46	39.33	3		31756.1	482871	33493.7	323533	180983	53762.4	1.02991e+06	478277	689433	285550	45018.7		154.78	38.97	155.48		6.2		5.79	29.94	31.71	0.6					627584	31756.1	16244.8		354063	760065	482871	33493.7	30537.5	874273
Master Protein	PSME_00001771-RA	PREDICTED: eukaryotic translation initiation factor 5A-3	55	9	185	6	159	17.3	5.78	547.23	9	1.37098e+06	8.52145e+06	3.65832e+06	5.575e+06	6.35813e+06	1.80857e+06		1.01773e+07	4.81071e+06	1.16929e+07	4.62726e+06	2.54398e+06	13.19	14.83	17.84	18.44	6.8	5.28		20.97	25.49	10.94	8.24	25.59	1.56734e+06	1.37098e+06	1.2036e+06	9.16808e+06	7.60681e+06	7.92043e+06	1.04635e+07	3.65832e+06	3.8963e+06	2.73736e+06	7.53611e+06	5.575e+06	5.52903e+06	7.10398e+06
None	PSME_00001777-RA	PREDICTED: high mobility group B protein 1-like	8	3	9	3	134	15.2	9.76	27	3	10325.6	1.45632e+06	41056.9	1.25659e+06	51409.3		22352.4	119368	97478.2	86491.2	5448.92		39.08	18.42	68.38	30.2	40.87		4.1	17.91	20.5	34.65			10325.6	5532.36	12922	1.46604e+06	1.00534e+06	1.44666e+06	1.58067e+06	44762.7	41056.9	6575.33	1.7712e+06	1.25659e+06	976473	51409.3
None	PSME_00001778-RA	PREDICTED: high mobility group B protein 1	9	3	9	3	120	13.9	9.7	27	3	10325.6	1.45632e+06	41056.9	1.25659e+06	51409.3		22352.4	119368	97478.2	86491.2	5448.92		39.08	18.42	68.38	30.2	40.87		4.1	17.91	20.5	34.65			10325.6	5532.36	12922	1.46604e+06	1.00534e+06	1.44666e+06	1.58067e+06	44762.7	41056.9	6575.33	1.7712e+06	1.25659e+06	976473	51409.3
Master Protein	PSME_00001780-RA	PREDICTED: high mobility group B protein 1-like	25	5	26	5	155	17.5	8.97	71.59	5	550688	3.70458e+06	483336	3.10196e+06	240219	34536.5	20270.7	643768	928632	576004	292085		2.67	28.89	6.59	25.59	17.44	12.11	9.71	19.84	6.56	6.92	23.63		530968	559503	550688	4.94081e+06	2.34876e+06	3.61005e+06	3.80159e+06	482311	540097	483336	3.2875e+06	3.10196e+06	1.97028e+06	240219
None	PSME_00001784-RA	PREDICTED: glucose-6-phosphate 1-dehydrogenase 4, chloroplastic	3	1	3	1	266	29.7	9.09	5.99	1	473894	105808	119162	133947	131709	31193.4		127787	477396	551278	382832	105388	43.29	31.85	29.11	12	11.5	13.2		19.79	17.39	15.91	21.32	26.43	650151	345420			133056	84139.8		123440	119162	69054.7	113421	133947	144159	135235
Master Protein	PSME_00001805-RA	PREDICTED: mitochondrial acidic protein MAM33-like	17	3	20	3	186	21.1	6.92	48.37	3	37818	853832	882890	664652	795640	163194		1.23785e+06	1.74888e+06	565864	709461	386916	20.45	30.54	4.7	49.16	4.88	28.59		12.74	14.32	12.68	12.55	10.77	37818	27357.5	41302.4	578773	701248	1.12675e+06	1.03962e+06	882890	837495	920152	719760	664652	235078	820679
Master Protein	PSME_00001808-RA	PREDICTED: ATP synthase subunit epsilon, mitochondrial-like	18	1	3	1	77	8.3	8.91	6.05	1	85939.4		248392	49212.5	63989			47106.2	279034		127730	144495	62.29		36.92		51.98				6.62		45.11	25.08	65559.1	85939.4	201432					227457	248392	430237			49212.5	44316.6
Master Protein	PSME_00001817-RA	PREDICTED: amino acid permease 3	2	1	1	1	495	54.4	8.68	3.13	1		2.15649e+06												10.49														2.00228e+06	2.13191e+06	2.18135e+06	2.54453e+06
Master Protein	PSME_00001820-RA	PREDICTED: probable transaldolase	30	3	27	3	93	10.4	5.11	93.95	3	232190	351402	3.81411e+06	277056	1.79349e+06	347143	144241	572624	581774	322288	464575	972141	6.09	48.29	3.08	22.4	2.38	54.57	84.59	66.64	18.8	42.6	45.96	15.7	253749	232190	226283	657020	229177	274588	449703	3.81411e+06	3.98057e+06	3.75071e+06	277056	371570	243087	1.72292e+06
Master Protein	PSME_00001821-RA	PREDICTED: probable transaldolase	4	1	18	1	201	22.1	5.4	34.45	1	433332	1.25617e+06	3.44248e+06	1.17901e+06	690597	930399		1.13392e+06	1.27908e+06	707243	1.42569e+06	808836	8.27	18	2.29	8.88	3.98	17.23		26.82	3.19	4.85	11.74	4.02	433332	434792	374761	1.49647e+06	974059	1.17472e+06	1.34326e+06	3.43686e+06	3.57756e+06	3.44248e+06	1.34071e+06	1.17901e+06	1.13537e+06	654932
Master Protein	PSME_00001826-RA	PREDICTED: GMP synthase	12	2	11	2	300	32.3	8.79	28.41	2		256860	429808	125638	117462	38558.5		559239	222207	66630.5	42740.8			42.82	6.52	21.34	8.15			19.09	41.04	6.78	2.56					218973	246919	267201	506877	431590	429808	383865	162235	125638	107019	117462
Master Protein	PSME_00001830-RA	PREDICTED: 40S ribosomal protein S15a-1 isoform X1	15	4	97	1	246	27.3	9.95	269.66	4		243751	3.23651e+06	404310	136484		184046	135160		94144.3				48.07		36.16			51.86			43.33							171089	347272				3.23651e+06		525148	311277	136484
Master Protein	PSME_00001833-RA	Rab2/RabB-family small GTPase	42	4	50	4	137	14.9	6.52	155.08	4	420704	1.32235e+06	645396	1.30844e+06	2.41821e+06	268345		925706	485474	1.06207e+06	1.2373e+06	157305	18.71	36.07	24.89	6.42	8.03	12.79		10.3	26.61	14.09	9.05	27.45	542131	420704	381296	1.36742e+06	714965	1.27877e+06	1.86489e+06	756923	645396	452713	1.30844e+06	1.39923e+06	1.23092e+06	2.55854e+06
Master Protein	PSME_00001836-RA	PREDICTED: serine/threonine-protein kinase TNNI3K-like	6	2	3	1	287	33	9.29	6.06	2		874628	197777	2.02308e+06	1.41092e+06			76833.6	65374.6	2.22445e+06				14.28	71.57	8.81	3.66				24.1	9.87						1.06149e+06	756923	851435	898454		113266	345343	2.0371e+06	2.02308e+06	1.73554e+06	1.40194e+06
None	PSME_00001844-RA	PREDICTED: dynamin-related protein 5A-like isoform X3	9	2	32	2	253	28.5	7.83	80.31	2	733127	2.57556e+06	991216	1.97341e+06	2.3537e+06	335331		1.04913e+06	1.28615e+06	4.18261e+06	1.13649e+06	480195	3.14	46.27	50.9	11.58	7.13	50.89		5.96	10.02	15.11	14.78	15.66	770043	733127	726792	2.54982e+06	2.60157e+06	643737	2.61289e+06	991216	1.12783e+06	345079	1.97341e+06	2.08112e+06	1.65683e+06	2.46606e+06
Master Protein Rejected	PSME_00001846-RA	PREDICTED: tubulin beta chain	33	14	399	0	444	49.9	4.92	1151.53	14
Master Protein	PSME_00001852-RA	PREDICTED: apoptosis-inducing factor homolog B-like	19	6	16	1	367	40.1	8.32	43.14	6	124377	48596.6			342246			732586		553201							11.66			33.07		28.97				124377			48596.6									342246
Master Protein	PSME_00001853-RA	PREDICTED: apoptosis-inducing factor homolog B-like	26	8	22	3	354	38.5	8.91	59.88	8				94287.4	65426.3			1.98206e+06	161040	1.70771e+06		72250.1				51.08				16.55		19.85														64593.9	137631
Master Protein	PSME_00001854-RA	PREDICTED: 28 kDa ribonucleoprotein, chloroplastic isoform X2	9	2	2	1	361	40.6	7.15	3.95	2	124380		69743			21506.1			1.15942e+06	43913.3		24204.6	77.63		14.25			36.07			58.39				124380	79848.6	345416					63035.7		77163.9
Master Protein	PSME_00001855-RA	ribonucleoprotein, chloroplast, putative	11	3	18	2	265	29.3	6.54	46.2	3	1.89178e+06	661937	655329	1.85243e+06	366991	455081	1.57371e+06	31662.2	481278	180440	1.26066e+06	800036	2.15	44.91	32.24	11.74	20.45	36.05			24.76	18.26	55.32	17.54	1.89178e+06	1.9605e+06	1.88688e+06	193550	637400	760656	687419	721621	368642	655329	2.15781e+06	1.72046e+06	1.85243e+06	512456
Master Protein	PSME_00001861-RA	PREDICTED: calcium-transporting ATPase 10, plasma membrane-type-like isoform X1	1	1	1	1	1008	111.2	7.56	3	1			448703												9.84																	462575	448703	383124
Master Protein	PSME_00001862-RA	PREDICTED: chaperone protein dnaJ 10	5	1	9	1	357	39.7	5.64	27.5	1	344641	1.10763e+06	1.08102e+06	779529	1.09196e+06	205284		687506	968295	1.89576e+06	507404	532684	23.74	31.57	26.02	53.22	7.75	38.82		7.11	19.24	27.87	45.26	49.52	508201	343760	344641	1.09647e+06	658278	1.1189e+06	1.50332e+06	1.08102e+06	1.20765e+06	707780	779529	1.04731e+06	301865	997439
Master Protein Candidate	PSME_00001863-RA	PREDICTED: peroxisomal nicotinamide adenine dinucleotide carrier	4	1	11	1	379	41.2	9.74	30.61	1	319090	207884	82182	168376	282842	46728.9		383297	387510	403143	129546		16.24	25.69	23.48	29.65	14.3	11.8		26.25	10.33	27.03	56.66		359506	319090	258686	195862	146442	220644	276010	69501.5	97176.1		244734	168376	139021	282842
None	PSME_00001871-RA	PREDICTED: programmed cell death protein 4-like	32	9	69	4	350	39.3	4.72	193.62	9	265898	832475	1.72996e+06	386971	1.48797e+06	217890	43899.2	888521	338284	574784	1.23753e+06	197785	16.87	8.25	2.79	52.12	18.32	38.44	127.21	9.4	32.54	49.5	23.73		346159	257589	265898	814501	815575	849725	964952	1.8021e+06	1.72996e+06	1.70916e+06	793579	311682	386971	1.69176e+06
None	PSME_00001872-RA	PREDICTED: programmed cell death protein 4-like	7	3	34	0	527	58.6	4.91	92.93	3
Master Protein	PSME_00001882-RA	PREDICTED: chloroplast stem-loop binding protein of 41 kDa b, chloroplastic isoform X2	40	17	121	17	441	49.3	9.03	354.44	17	1.88645e+07	383610	315243	214901	167199	59489.8	7672.94	45762.1	181428	241491	5.527e+06	2.22074e+06	5.6	29.96	11.98	5.68	10.85	12.04			5.15	164.13	11	20.51	1.81875e+07	1.88645e+07	2.0286e+07	281965	421145	349419	564838	327208	259669	315243	223716	206433		200653
Master Protein	PSME_00001895-RA	PREDICTED: protein notum homolog isoform X1	37	12	104	11	408	45.1	7.56	293.81	12	149409	255806	60127.4	282566	3.01351e+06	8483.49	274905	4.82759e+06	7.34642e+06	181119	5.03311e+06	3.29345e+06	25.01	44.95		17.93	9.3		33.68	42.7	0.95	111.97	13.43	24.42	149409	142682	219732	473503	180851	209989	311621		60127.4		248326	351882	282566	3.45955e+06
None	PSME_00001898-RA	PREDICTED: methylthioribose kinase	7	1	9	1	217	24.8	5.41	27.14	1	192245	114025	1.67844e+06			73675.8		1.6741e+06	2.78343e+06				30.94		44.07					12.25	18.5				153909	240129					114025	2.0505e+06	1.67844e+06	766865
Master Protein	PSME_00001900-RA	PREDICTED: LOW QUALITY PROTEIN: polyadenylate-binding protein-interacting protein 7	1	1	4	1	629	68.9	5.68	5.46	1			422245			140960		1.09546e+06	1.00726e+06	1.20812e+06					17.33			23.29		4.74	7.41	22.45										335264	476567	422245
Master Protein	PSME_00001903-RA	O-fucosyltransferase family protein isoform 1	5	1	1	1	311	35.7	9.64	3.15	1								562283
Master Protein	PSME_00001906-RA	2-oxoacid-dependent dioxygenase	16	5	33	5	324	36.7	5.96	61.01	5	419741	447042	542168	1.19345e+06	1.13097e+06			1.41256e+06	566989	7.20063e+06	1.09173e+06	2.37286e+06	16.08	19.55	14.79	9.45	22.08			67.37	41.82	32.31	5.53	13.5	419741	352545	487624	561468	351156	472643	422828	468618	542168	630230	1.19345e+06	1.35628e+06	1.13179e+06	1.53385e+06
None	PSME_00001908-RA	PREDICTED: ABC transporter B family member 15-like	5	4	6	1	1229	133.8	7.28	20.16	4								875447												57.38
None	PSME_00001910-RA	PREDICTED: ABC transporter B family member 15-like	1	1	2	0	1270	139.2	7.3	6.28	1
Master Protein	PSME_00001913-RA	PREDICTED: protein MOR1-like	4	1	9	1	247	26.6	5.2	20.16	1		387050	152053	278323	116996			306391		124720	36144.6			11.57	15.09	22.43	16.59			34.86		11.62						379628	315897	394617	417740	129572	152053	175573	278323	284508	184759	140606
Master Protein	PSME_00001914-RA	PREDICTED: thiol protease aleurain-like	15	3	38	2	207	22.9	5.58	104.3	3	649819	625733	225968	538876	1.7657e+06			1.44217e+06	55425.2	372137	232390	755352	14.64	43.15	29.2	39.83	6.95			65.01	151.25	103.4	33.65	2.34	501182	658115	649819	568556	219989	770059	688661	300418	225968	165924	610977	257387	538876	1.87936e+06
Master Protein	PSME_00001915-RA	PREDICTED: thiol protease aleurain-like	39	12	92	2	379	41.9	5.78	268.93	12		1.08608e+06	73595.1	100330	2.65296e+06	102444	69668.4	2.68181e+06		482706	237224	507021		20.34		49.72	26.37			62.29		10.66	10.86	2.56				1.28807e+06	796427	995488	1.18492e+06			73595.1	69492.3		144853	1.95556e+06
Master Protein	PSME_00001916-RA	PREDICTED: thiol protease aleurain-like	40	12	86	2	376	41.4	5.64	249.7	12		46884.1	151825	46619.1	1.47483e+06			1.01793e+06	802953	69629.1	70964.9	33307.4		45.49		40.71	19.54			43.3	36.2	13.78						46769.2	89065.5	32396.1	46999.3	151825			48291.6	46619.1	20395.1	1.1863e+06
Master Protein	PSME_00001918-RA	PREDICTED: serine/threonine-protein phosphatase 2A 65 kDa regulatory subunit A beta isoform	28	12	57	11	636	71.1	5.1	151.89	12	131686	371955	173208	878188	804705	787620		2.73333e+06	3.63348e+06	1.14445e+06	907694	442132	10.51	2.17	32.57	36.37	6.63	18.35		18.17	12.52	51.75	81.74	22.17	135501	110898	131686	369587	374337	366181	384841	173208	281664	160022	442046	951527	878188	818204
Master Protein	PSME_00001919-RA	PREDICTED: protease Do-like 1, chloroplastic isoform X1	21	1	1	1	136	13.7	4.83	3.82	1	186556		29854.5										59.31												186556	72011.4	287957							29854.5
Master Protein	PSME_00001927-RA	PREDICTED: alanine aminotransferase 2	43	16	150	12	486	53.8	6.01	424.46	16	31671.1	284395	158443	276050	5.05447e+06	440859		1.6309e+06	3.85931e+06	201619	57406.8	69892.6	30.53	34.39	59.34	8.26	13.65	25.59		13.55	21.23	47.32	33.66	15.26		25433.2	39438.9	119401	284917	283875	296091	158443	243385	60591.9	276050	257120	302933	4.15984e+06
Master Protein	PSME_00001930-RA	PREDICTED: alanine aminotransferase 2	57	19	305	12	480	52.5	5.87	874.04	19	1.58246e+06	5.31506e+06	9.55422e+06	4.97014e+06	3.93186e+06	1.47289e+06	43052.1	8.74505e+06	9.41731e+06	7.03978e+06	2.26796e+06	2.29382e+06	4.22	20.57	13.56	6.78	2.25	10.58	59.15	10.84	5.99	19.89	18.82	7.57	1.60705e+06	1.58246e+06	1.48282e+06	5.3433e+06	5.28698e+06	5.11219e+06	7.64433e+06	9.55422e+06	1.07181e+07	8.15268e+06	4.97014e+06	5.46004e+06	4.7969e+06	3.93186e+06
Master Protein	PSME_00001931-RA	PREDICTED: alanine aminotransferase 2	23	3	15	1	237	25.7	4.91	39.72	3		259912	306481	182513	133279			353758	315186	227811				16.23	22.88	29.45				24.4	13.06	18.41						225840	237098	284920	319065	306481	326427	206886	267941	182513	153911
Master Protein	PSME_00001932-RA	PREDICTED: alanine aminotransferase 2, mitochondrial-like	8	2	23	1	211	23.2	8.32	46.81	2	364363	2.27104e+06	2.06827e+06	1.47674e+06	1.10681e+06	353590		2.26826e+06	2.23963e+06	1.83658e+06	459515	943345	18.49	15.14	22.14	0.78	2.4	32.04		4.24	14.81	15.15	8.91	14.25	364363	279549	406697	1.87173e+06	2.70787e+06	2.33425e+06	2.20954e+06	2.06827e+06	2.74959e+06	1.80225e+06	1.48975e+06	1.47674e+06	1.46673e+06	1.10681e+06
Master Protein	PSME_00001942-RA	PREDICTED: pentatricopeptide repeat-containing protein At1g11290-like	2	1	1	1	846	94.2	8.35	2.12	1
Master Protein	PSME_00001948-RA	PREDICTED: 26S protease regulatory subunit 7	47	18	243	3	406	45.4	5.92	658.07	18	453329	2.10769e+06	272095	1.63243e+06	753482	534411		398495	672587	1.23048e+06	956530	649138	32.96	14.39	16.47	10.54	4.64	21.01		17.7	16.22	10.24	24.3	13.98	249096	453329	494819	2.74947e+06	2.12342e+06	2.09207e+06	2.08318e+06	330136	272095	238908	1.63243e+06	1.6759e+06	1.37196e+06	740995
None	PSME_00001951-RA	not_annotated	27	5	19	1	351	38.9	6.52	63.45	5			2.16804e+06												32.91																	2.16804e+06	1.20822e+06	2.40642e+06
Master Protein	PSME_00001956-RA	PREDICTED: transcriptional corepressor LEUNIG-like isoform X3	1	1	1	1	736	79.8	6.52	1.78	1	58508.8	371946	180809	321018	136911			182569		180616		300939			42.11	11	41.92			27.5		24.6					58508.8			371946		307651	180809	138550	347029	296956		185847
Master Protein	PSME_00001960-RA	PREDICTED: CTP synthase-like isoform X2	16	8	26	8	638	69	6.89	65.13	8	370427	845817	504396	465512	444873			1.14617e+06	417876	179073	122009		13.84	20.01	6.82	5.78	21.82			10.91	19.25	30.12	41.87		370427	295526	386512	876404	759502	816298	1.16658e+06	465445	533535	504396	476746	465512	426471	465141
Master Protein	PSME_00001964-RA	Desiccation-related protein PCC13-62	42	14	80	4	329	35.9	9.31	263.7	14	2.15153e+06	469982	632138	540559	3.69226e+07			157849		430078	1.88987e+06		4	13	25.65	11.96	1.9			54.8		14.87	37.69		2.02973e+06	2.15153e+06	2.19312e+06	468363	471606	581301	435246	712054	632138	420147	540559	568079	449425	3.78605e+07
Master Protein	PSME_00001965-RA	Desiccation-related protein PCC13-62	34	12	61	4	325	35	8.24	194.65	12	89502.7	1.7808e+06	177344	1.4563e+06	2.78406e+07	153725		739059	221523	781330	2.26397e+06	126386	8.65	11.79	12.4	12.55	2.44	36.53		58.95	16.01	10.05	18.23	114.92	84187	95154.1		1.7089e+06	1.53492e+06	1.85572e+06	2.02808e+06	177792	177344	141990	1.38021e+06	1.4563e+06	1.74343e+06	2.78406e+07
None	PSME_00001966-RA	Desiccation-related protein PCC13-62	40	13	77	3	323	34.8	8.73	256.69	13	2.15153e+06	469982	632138	540559	3.69226e+07			157849		430078	1.88987e+06		4	13	25.65	11.96	1.9			54.8		14.87	37.69		2.02973e+06	2.15153e+06	2.19312e+06	468363	471606	581301	435246	712054	632138	420147	540559	568079	449425	3.78605e+07
Master Protein	PSME_00001971-RA	H(\+)-transporting atpase plant/fungi plasma membrane type, putative	22	11	53	7	559	60.8	6.24	145.69	11	197651	443175	379854	939179	318312	140010		846675	469616	509520	102835	30975.9	13.81	8.51	33.89	44.86	33.54	16.37		14.23	28.79	34.5	24.1		238008	197651	183009	396414	438195	488102	448212	290796	564282	379854	1.17029e+06	428546	939179	277335
Master Protein	PSME_00001975-RA	PREDICTED: catalase isozyme 1-like	52	22	377	2	500	57.8	7.44	1051.21	22	97153.7		73995.3	56685	1.25196e+06	26934	24140.9	56423.7	65272.2	50246.4			94.09			19.35	20.1			28.67		6.09			216718	43553.5						73995.3				65051.2	49394.7	1.21892e+06
Master Protein	PSME_00001980-RA	PREDICTED: ATP-dependent Clp protease proteolytic subunit-related protein 1, chloroplastic	5	1	6	1	285	31.3	9.07	11.56	1	3.38328e+06	468698	461460	343628	153918	52072.7		229412	1.03244e+06	369620	1.11829e+06	111358	3.54	10.18	13.32	27.53				16.33	19.51	2.79	19.61	24.75	3.53918e+06	3.30168e+06	3.38328e+06	468698	445373		540046	523836	400773	461460	445303	343628	254016	153918
None	PSME_00001986-RA	PREDICTED: ribonuclease 1-like	10	3	8	3	237	26.8	7.11	19.57	3				17089.9	1.768e+06	57929.7		270781	33173.8	60728.7						28.36	19.45	31.62		59.83	78.97	61.21													20942.5		13946	1.29227e+06
Master Protein	PSME_00002003-RA	PREDICTED: soluble inorganic pyrophosphatase 6, chloroplastic-like	41	7	47	7	212	23.6	5.07	117.25	7	2.98335e+06	2.46379e+06	293624	2.64053e+06	2.75163e+06	128092		1.2761e+06	4.05267e+06	4.17499e+06	5.02613e+06	1.45147e+06	5.08	10.7	82.02	17.46	5.82			29.37	22.76	9.35	12.98	13.34	2.90001e+06	2.98335e+06	3.19804e+06	2.70425e+06	2.27764e+06	2.19044e+06	2.66515e+06	293624	371810	16827.1	2.69324e+06	2.64053e+06	1.93567e+06	2.75163e+06
Master Protein	PSME_00002005-RA	PREDICTED: AFP homolog 2	2	1	1	1	599	65	8.15	2.78	1			149880												13.17																	174526	134598	149880
Master Protein	PSME_00002013-RA	PREDICTED: ABC transporter D family member 1 isoform X3	2	1	1	1	759	84.8	9.36	2.62	1		68533		150654				256693								29.99				28.25										68533					150654	118533	213372
Master Protein Candidate	PSME_00002018-RA	PREDICTED: serine carboxypeptidase-like 45	4	1	34	1	461	51.2	5.43	86.93	1	1.98754e+06	2.60379e+06	3.66075e+06	1.56907e+06	898026	139925		8.49861e+06	2.27017e+06	1.64152e+06	2.74256e+06	1.67517e+06	12.81	29.39	3.24	11.1	8.64	46.04		10.64	12.84	8.53	23.69	17.21	1.97607e+06	1.98754e+06	2.4565e+06	3.09478e+06	1.64172e+06	2.1907e+06	3.18935e+06	3.56474e+06	3.80143e+06	3.66075e+06	1.67725e+06	1.56907e+06	1.34433e+06	898026
Master Protein	PSME_00002020-RA	PREDICTED: serine carboxypeptidase-like 45	4	1	34	1	477	53.4	7.74	86.93	1	1.98754e+06	2.60379e+06	3.66075e+06	1.56907e+06	898026	139925		8.49861e+06	2.27017e+06	1.64152e+06	2.74256e+06	1.67517e+06	12.81	29.39	3.24	11.1	8.64	46.04		10.64	12.84	8.53	23.69	17.21	1.97607e+06	1.98754e+06	2.4565e+06	3.09478e+06	1.64172e+06	2.1907e+06	3.18935e+06	3.56474e+06	3.80143e+06	3.66075e+06	1.67725e+06	1.56907e+06	1.34433e+06	898026
Master Protein	PSME_00002021-RA	PREDICTED: serine carboxypeptidase-like 45	48	16	102	11	462	51.3	5.3	309.41	16	153718	374352	4.12167e+06	509249	32261.2	764085	1.02077e+06	3.70245e+07	1.55961e+06	998440	472007	143524	22.02	13.35	31.25	45.45	4.13	8.99		49.34	15.38	16.52	10.3	41.45	109311	171094	153718	314383	349885	424880	400529	4.72423e+06	4.12167e+06	2.45267e+06	509249	559264	203337
None	PSME_00002028-RA	PREDICTED: scopoletin glucosyltransferase-like	3	1	2	1	510	56.3	5.5	5.91	1				145954		614814	229873				191226							7.29																	145954
Master Protein	PSME_00002031-RA	PREDICTED: fasciclin-like arabinogalactan protein 7	4	1	3	1	266	27.5	6.3	3.55	1	72692.7	87959.4	2.66065e+06	51330.7		105398			109631	183435	544057	4.24733e+07		108.31	139.79						84.62	75.23	36.57	12.95			72692.7	241577			32026.4	2.0154e+06	2.66065e+06	3.1655e+07	51330.7
None	PSME_00002036-RA	PREDICTED: retinol dehydrogenase 12-like isoform X3	8	1	3	1	171	18.9	4.97	8.93	1			338100			326498	29596.2		368447	886933	586755	862754			13			8.65	30.23		14.55	5.46		15.83								370746	308330
Master Protein	PSME_00002038-RA	PREDICTED: protein disulfide-isomerase	73	34	925	23	359	40.6	4.96	2707.08	34	5.62336e+06	2.08416e+07	2.01161e+07	2.49589e+07	3.60203e+07	2.46052e+07	3.5604e+06	2.48798e+07	1.67412e+07	2.96425e+07	3.09782e+07	9.2273e+07	5.38	5.87	17.57	7.53	4.8	8.36	53.68	34.93	3.73	16.25	5.25	8.45	5.62336e+06	5.12242e+06	5.63815e+06	2.16707e+07	2.0989e+07	2.06953e+07	1.88466e+07	2.01161e+07	2.07233e+07	1.47999e+07	2.48957e+07	2.83251e+07	2.49589e+07	3.73641e+07
None	PSME_00002047-RA	PREDICTED: mavicyanin	7	1	11	1	190	20.2	7.27	35.35	1		663078	274441	540170	1.37608e+06			1.39008e+06	255629	6.97484e+06	226484	113588		7.7	36.15	3.55	11.27			73.64	19.75	5.4	21.01	19.97				609538	632471	695167	717878		356448	211301	534824	570908	540170	1.61495e+06
Master Protein	PSME_00002049-RA	PREDICTED: E3 ubiquitin-protein ligase RGLG1-like	6	2	5	2	401	44.5	5.71	9.91	2	83280.2	243117	195027	110043	637233	75967.9	48877.9	241491	218012	321304	212399	173463	0.44	45.08	53.23	24.53	12.72	6.24		8.95	47.9	10.43	15.42	34.82	83021.1		83540.2	131704	397447	294327	200817	195027	313769	98595.2	110043	141232	86201.4	670348
Master Protein	PSME_00002050-RA	uninformative	14	1	2	1	81	9.4	9.54	4.44	1		92553.3		124000	97135.5			158108	68679.7	185438						21.17	42.89			19.27	27.35	20.05						92553.3							108979	124000	163133	97135.5
None	PSME_00002051-RA	PREDICTED: 60S ribosomal protein L11-like	25	9	81	7	321	37.2	10.23	187	9	7.75009e+06	2.79979e+07	1.52085e+07	2.74308e+07	1.84304e+07	6.32201e+06	646174	2.41342e+07	1.14973e+07	2.2902e+07	1.4515e+07	1.44447e+06	2.73	14.24	16.35	14.73	4.61	12.14	83.19	10.98	8.55	5.58	27.99	21.21	7.51086e+06	7.75009e+06	7.93131e+06	3.50637e+07	2.89714e+07	2.56244e+07	2.7057e+07	1.52085e+07	1.55687e+07	1.1417e+07	3.47552e+07	2.69457e+07	2.74308e+07	1.84814e+07
Master Protein	PSME_00002052-RA	Polymerase/histidinol phosphatase-like	12	4	14	4	443	48.3	8.24	42.43	4		748066	343211	275351	280876	8788.45		483994	163200	28113.7	38154.2	19725.4		15.59	17.51	50.36	7.01	92.72		29.26	64.65	88.55	71.36					746087	745412	750050	999837	373659	262944	343211	275351	489679	179914	280876
Master Protein	PSME_00002055-RA	PREDICTED: pyruvate dehydrogenase E1 component subunit beta-2, mitochondrial	47	14	221	14	416	45.2	5.53	613.12	14	7.4523e+06	7.86077e+06	5.4484e+06	6.15354e+06	1.02317e+07	1.64669e+06	1.02297e+06	1.88649e+07	9.04509e+07	1.11208e+07	2.82861e+07	7.36574e+06	3.03	7.94	3.75	2.87	9.05	12.06	9.9	32.89	14.3	19.67	19.02	10.67	7.4523e+06	7.47779e+06	7.08091e+06	7.21723e+06	7.3942e+06	8.35678e+06	8.39567e+06	5.28626e+06	5.4484e+06	5.6938e+06	6.15354e+06	5.8584e+06	6.16593e+06	9.03357e+06
Master Protein	PSME_00002058-RA	PREDICTED: UTP--glucose-1-phosphate uridylyltransferase-like	60	24	417	24	410	44.8	5.29	1288.26	24	3.74068e+06	3.85427e+06	5.42476e+06	6.67596e+06	1.18192e+07	7.74861e+06	1.95523e+06	1.57103e+07	2.51637e+07	1.36484e+07	7.24e+06	1.09925e+07	11.3	5.88	12.81	13.85	14.22	8.89	40.1	2.82	7.65	36.78	60.9	6.08	3.74068e+06	4.43446e+06	3.60776e+06	3.91844e+06	3.79114e+06	3.74792e+06	4.25781e+06	4733752	6.12427e+06	5.42476e+06	5.44287e+06	6.67596e+06	7.17341e+06	9.26518e+06
Master Protein	PSME_00002059-RA	PREDICTED: cysteine desulfurase 1, mitochondrial	19	5	17	5	339	37.2	7.62	49.1	5	1.82076e+06	3.65588e+06	1.47968e+06	5.1548e+06	3.56807e+06	207270		2.10977e+06	1.60129e+06	2.27045e+06	2.99375e+06	1.33452e+06	27.83	4.35	11.29	4.63	3.42			11.68	9.62	36.75	8.96	17.44	2.09967e+06	1.17756e+06	1.82076e+06	3.71757e+06	3.73851e+06	3.59521e+06	3.39632e+06	1.47968e+06	1.64824e+06	1.31404e+06	5.1548e+06	5.19562e+06	4.7724e+06	3.75833e+06
Master Protein	PSME_00002064-RA	PREDICTED: small nuclear ribonucleoprotein Sm D1-like	21	2	21	2	107	11.7	11.21	59.66	2	187549	2.39057e+06	1.53384e+06	1.28855e+06	277928	397243		1.6966e+06	1.12408e+06	349077			46.96	26.79	23.24	7.59	31.81	11.25		10.52	3.83	83.43			236348	187549	81572.4	1.28902e+06	2.37713e+06	2.51749e+06	2.40409e+06	1.53384e+06	1.59792e+06	1.0125e+06	1.42542e+06	1.28855e+06	1.23126e+06	277928
None	PSME_00002077-RA	PREDICTED: 3-ketoacyl-CoA thiolase 2, peroxisomal	4	1	44	1	388	40.8	7.84	128.16	1	368632	739521	1.38582e+06	719143	908656	865083		2.13921e+06	4.64967e+06	1.04388e+06	172285		69.88	15.42	12.23	2.63	23.54			24.18	4.74	9.39	108.13		633506	214504		663372	664306	823252	897717	1.38582e+06	1.6356e+06	1.29598e+06	719143	747369	710971	908656
None	PSME_00002085-RA	PREDICTED: expansin-A8-like	5	1	3	1	179	19.4	5.85	5.42	1	1.31354e+07	4.88262e+06	2.05167e+06	296191	522314	569690	104990	3.44936e+06	2.01808e+06	1.60459e+06	6.92773e+06	709956	11.2	13.2	13.93	9.12	23.19	18.05	37.52	9.71	13.84	14.55	8.98	10.22	1.17175e+07	1.31354e+07	1.46663e+07	4.12708e+06	5.53213e+06	5.24481e+06	4.54544e+06	2.44688e+06	1.86862e+06	2.05167e+06		315960	277659	623581
Master Protein	PSME_00002089-RA	PREDICTED: heat shock protein 83-like	34	11	117	6	235	26.5	5.03	350.06	11	583166	703654	3.18675e+06	917661	1.03618e+06	8.59406e+06	635906	1.19262e+06	1.92062e+06	3.4605e+06	1.33533e+06	464922	5.9	12.71	26.4	30.72	11.65	5.42	64.6	15.48	20.33	2.45	44.88	6.49	639915	574935	583166	858692	646073	684554	723288	2.4984e+06	3.18675e+06	4.23158e+06	794360	917661	1.39697e+06	1.07074e+06
Master Protein	PSME_00002092-RA	PREDICTED: heat shock protein 83-like	18	4	14	1	217	25	4.86	44.24	4	372639	560681	1.69887e+06		288021	1.21412e+06		7.25766e+06	996210	643905			4.97	46.7	18.28		68.76	23.06		45.7	1.81	57.56			382922	372639	347428	397843			790169	1.69887e+06	2.15742e+06	1.52259e+06				568662
None	PSME_00002094-RA	PREDICTED: thymidylate kinase isoform X2	14	1	5	1	118	13.4	9.52	16.84	1		203451	245054	213182	497895			848802	618006	125510	95393.6			26.65	52.14	12.71	22.72			24.92	13.89	59.18						201276	147767	205650	283381	245054	307943	90589.1	213182	221738	173423	497895
Master Protein	PSME_00002098-RA	PREDICTED: DNA (cytosine-5)-methyltransferase 1-like isoform X1	19	12	42	11	917	101	6.16	129.53	12		4.36561e+06	72148.6	1.6539e+06	71933.2			450817		149402				7.81	28.1	22.02	5.49			64.85		32.71						4.11368e+06	4.65196e+06	4.63298e+06	4.00443e+06	58990.6	88241.5		1.6539e+06	1.77781e+06	1.14413e+06	69194.4
Master Protein	PSME_00002107-RA	PREDICTED: DNA replication licensing factor MCM3	33	19	145	19	746	83.1	6.33	440.23	19	261032	4.79346e+06	1.55496e+06	2.51262e+06	821968	2.03144e+06	811751	3.68381e+06	2.39321e+06	1.44767e+06	879340	280834	4.61	4.59	21.18	3.21	18.24	9.64	25.73	3.89	12.16	25.25	3.61	22.48	264052	242270	261032	4.53672e+06	4.78482e+06	5.07545e+06	4.80211e+06	1.55496e+06	1.81679e+06	1.17772e+06	2.51262e+06	2.65475e+06	2.51241e+06	975193
Master Protein	PSME_00002109-RA	PREDICTED: ribose-phosphate pyrophosphokinase 4 isoform X1	27	7	49	7	344	38.3	6.28	135.43	7	367953	274881	1.50458e+06	606057	908496	317583	75026.9	2.73118e+06	1.73173e+06	416007	792341	436310	37.2	38.27	7.31	30.4	10.06	16.39	36.83	26.55	12.68	20.41	20.37	18.03	601654	301530	367953	516429	296709	254658	251048	1.52994e+06	1.33424e+06	1.50458e+06	367946	695064	606057	880213
None	PSME_00002110-RA	PREDICTED: peptidyl-prolyl cis-trans isomerase CYP40	2	1	1	0	377	42.1	6.54	1.72	1
Master Protein Candidate	PSME_00002119-RA	condensin complex component SMC3	3	1	1	1	503	57.9	8.02	2.43	1	88224.9	390159		169361	201789				73251.5		135974			44.8		6.95	19.01						87.37		88224.9			598398	196275	313741	485191				172131	169361	151120	201789
Master Protein	PSME_00002123-RA	PREDICTED: DNA damage-binding protein 1	13	11	31	11	1106	124	5.45	85.44	11	57468.2	458214	1.19893e+06	498831	398086	357184	41576.6	2.55165e+06	1.46767e+06	205613	500473	79320.3	49.99	34.63	18.7	42.94	28.91	18.42	32.18	16.97	16.62	44.32	25.71	48.12	85541.8	57468.2	28410.4	298264	690922	503288	417178	1.19893e+06	1.45162e+06	997756	764176	498831	314913	607778
Master Protein	PSME_00002125-RA	PREDICTED: 187-kDa microtubule-associated protein AIR9 isoform X1	10	2	4	2	333	37.5	5.07	12.43	2		45285.4	257284	33896	105199			347420		34421.8	59775.6	37732.9		36.27	36	25.65	18.79			11.5		58.95		2.65				20344.9	43211.2	47459.1	55611.4	259689	257284	125059	49613.6	33896	31518.4	120242
Master Protein	PSME_00002126-RA	PREDICTED: 187-kDa microtubule-associated protein AIR9 isoform X2	4	1	5	1	429	45	10.36	13.61	1		335773		569332	93561.4			492149	146676	330814	237111			13.67		30.08				6.82		31.44						364743	333664	337895	261154				646064	569332	345009
None	PSME_00002128-RA	PREDICTED: vesicle-fusing ATPase	7	1	5	1	183	20.5	4.86	16.43	1	195697	196285	629495	75756.5	273601	54691.4		638716	982384	162201			31.28	47.65	63.45		14.87	4.5		24.76	33.85	50.91			315988	185245	195697	138233			278718	875084	629495	174924	75756.5			281787
None	PSME_00002139-RA	PREDICTED: actin	53	21	714	1	378	41.7	5.72	2041.46	21	2.36006e+06	1.63039e+06	9.33182e+06	1.09405e+06	1.13647e+06	654716		3.46205e+06	1.70648e+06	765004	409072	140808	41.42	82.71	26.15		13.83	39.69		64.2	89.02	148.06	113.58		2.36006e+06	1.89506e+06	4.07942e+06	5.21306e+06	904992	1.32472e+06	2.00659e+06	7.84541e+06	9.33182e+06	1.29517e+07		1.09405e+06		977833
Master Protein	PSME_00002140-RA	PREDICTED: actin	63	23	786	2	377	41.6	5.49	2265.72	23	8.36022e+06	1.35837e+06	1.87433e+07	344590	1.6481e+06	1.1931e+06		1.39612e+07	1.48642e+07	2.57457e+06	204536	70404.1	31.44	121.84	1.84	70.28	45.26	46.55		28.35	23.71	114.85	133.92		8.36022e+06	5.80531e+06	1.10989e+07	2.78573e+06	452496	662362	8.64915e+06	1.84406e+07	1.87433e+07	1.91301e+07	199766	594407		2.411e+06
Master Protein	PSME_00002156-RA	zinc finger family protein	4	1	1	1	391	44.7	6.15	2.41	1		242802	312940	289828	175130					151791				25.08	14.81	28.46						53.6						331928	242802	204967		347615	281724		236336	355428
None	PSME_00002157-RA	PREDICTED: 60S ribosomal protein L11-1	20	4	45	2	157	18.2	10.04	99.49	4	8.06659e+06	3.06921e+07	1.18043e+07	3.09246e+07	1.8816e+07	5.36229e+06	1.1186e+06	2.24353e+07	9.77372e+06	1.99843e+07	1.54834e+07	1.83659e+06	1.9	15.45	18.14	15.42	4.85	10.88		12.55	12.56	3.41	29.47	29.2	7.88756e+06	8.1912e+06	8.06659e+06	3.91933e+07	3.19427e+07	2.79934e+07	2.94904e+07	1.18043e+07	1.30501e+07	9.04451e+06	3.85886e+07	2.90191e+07	3.09246e+07	1.8816e+07
Master Protein	PSME_00002158-RA	PREDICTED: DNA replication licensing factor MCM4	29	16	92	16	792	88	6.96	274.23	16	451776	4.02708e+06	654766	2.14792e+06	1.11801e+06	14993.9	43471.6	4.40593e+06	1.09747e+06	884374	760893		12.08	7.49	4.71	12.74	5.05			23.39	20.1	19.03	6.77		402339	512198	451776	3.89574e+06	4.23797e+06	4.16284e+06	3.58211e+06	709278	654766	654135	2.19977e+06	2.14792e+06	1.72924e+06	1.15348e+06
Master Protein	PSME_00002159-RA	uninformative	11	3	6	3	249	27	5.02	19	3	59425.1	61592.8	425246	91340.6			62290.4	2.63328e+06	119826		42416.9			37.66	17.72					34.26	30.84		37.8		59425.1				33384.4	61592.8	75303.4	434477	425246	310423			91340.6
None	PSME_00002190-RA	PREDICTED: xylose isomerase	20	2	5	2	91	9.9	6.54	18.49	2								429466	1.40514e+06		49430.9										17.34
Master Protein	PSME_00002193-RA	PREDICTED: dnaJ homolog subfamily B member 13-like	3	1	1	1	349	38.3	9.44	2.97	1			77125.9	207305	167842					108745	123267				18.48	21.1	32.98					13.75	38.24										87959	67627	279209	207305	189411	212853
None	PSME_00002197-RA	PREDICTED: enolase	12	9	220	3	540	60.3	5.66	687.62	9	1.6932e+06	2.55433e+06	2.36952e+06	2.70325e+06	2.88199e+06	1.73391e+06	178628	3.3491e+06	6.7976e+06	4.95727e+06	3.20011e+06	2.98122e+06	17.29	17.37	39.08	22.31	6.28	7.71	73.34	12.19	0.5	9.25	15.98	20.5	1.6932e+06	1.70523e+06	1.23676e+06	2.85059e+06	2.06683e+06	2.28886e+06	2.99317e+06	2.36952e+06	2.47639e+06	1.08732e+06	2.70325e+06	3.38719e+06	2.16272e+06	2.7363e+06
Master Protein	PSME_00002205-RA	PREDICTED: asparagine--tRNA ligase, cytoplasmic 1-like	16	11	117	2	571	64.5	6.32	289.05	11	868345	2.5449e+06	590612	429049	667994	1.04099e+06	109631	1.78472e+06	727168	156106	749336		3.07	17.64	33.28	16.19	7.85	18.37		28.35	3.92	27.86	22.18		868345	869503	823510	2.19722e+06	2.9476e+06	3.00633e+06	2.18096e+06	590612	653617	325453	344029	429049	477274	667994
Master Protein Rejected	PSME_00002206-RA	lipoxygenase	14	12	47	0	846	95.7	5.87	127.69	12
Master Protein	PSME_00002208-RA	PREDICTED: lipoxygenase isoform X1	20	14	42	8	731	82.6	6.27	109.31	14		22904.7	168128	21766.8	29019.7			557854	1.93852e+06	91159.8	30086.7	118280			15.33		9.6			44.2	57.88	35.03	17.89	6.8				22904.7				187452	150795				21766.8
Master Protein	PSME_00002211-RA	PREDICTED: cyanogenic beta-glucosidase-like isoform X1	13	5	20	3	502	56.9	8.37	56.45	5	37421.1			99361.2	23881.2	186200		3.21292e+06	180403	274907	36688.3	43267.2	61.93							79.85	51.41	55.7	68.62	87.63	59851.3	23396.9									99361.2			23881.2
Master Protein	PSME_00002213-RA	PREDICTED: NEDD8-conjugating enzyme Ubc12-like isoform X1	6	2	12	2	203	23.3	8.37	24	2	393887	2.38623e+06	905061	1.33929e+06	2.39937e+06	106748	47029.8	1.33806e+06	740425	2.39923e+06	982010	492328		16.71	0.93	11.52				8.5	20.14	13.94	14.39	20.11			393887	2.92037e+06	2.10785e+06	2.38623e+06		897163	905061	913934	1.52701e+06	1.33929e+06	1.2158e+06	2.39937e+06
Master Protein	PSME_00002215-RA	PREDICTED: clathrin light chain 2	23	8	75	8	355	38.8	5.05	182.88	8	412216	3.2609e+06	2.46434e+06	3.7892e+06	6.10815e+06	976260	99651.5	3.79472e+06	3.49049e+06	5.52834e+06	2.15313e+06	386229	32.5	12.36	11.59	51.45	19.59	11.12	57.6	3.34	3.79	82.83	11.54	46.13	326223		520877	3.94761e+06	3.06507e+06	3.4659e+06	3.06802e+06	2.46434e+06	2.85374e+06	2.27894e+06	3.7892e+06	4.15869e+06	1.25792e+06	8.01716e+06
Master Protein	PSME_00002216-RA	PREDICTED: formin-like protein 5	36	21	193	21	521	55.8	5.1	520.3	21	1.53759e+06	1.4698e+07	1.25792e+07	1.52656e+07	1.02883e+07	6.25199e+06	917064	2.0211e+07	1.36985e+07	6.75443e+06	6.51537e+06	1.96865e+07	17.09	34.22	3.73	10.98	13.01	5.72	53.87	2.48	9.85	20.51	5.91	6.1	1.72932e+06	1.22272e+06	1.53759e+06	8.74294e+06	1.85853e+07	1.83915e+07	1.17462e+07	1.25792e+07	1.31647e+07	1.22305e+07	1.60447e+07	1.52656e+07	1.29337e+07	1.23178e+07
None	PSME_00002220-RA	Coatomer subunit beta-1	2	1	1	1	975	110.2	6.73	2.97	1
Master Protein	PSME_00002224-RA	PREDICTED: paraspeckle component 1	8	1	8	1	203	23.3	7.03	25.31	1			101873					119510	73252.7	59358.1					11.36					28.75	10.36	33.81										101873	121057	98480.6
Master Protein	PSME_00002229-RA	PREDICTED: 60S ribosomal protein L13a-4	19	4	21	4	408	46.7	10.71	46.95	4	99418.8	1.19021e+06	1.22544e+06	1.22425e+06	371683	1.10501e+06	367522	1.94028e+06	264635	364928	159946	134040	20	13.41	29.38	6.37	6.91	23.19	47.98	15.16	22.95	50.98	46.97		99418.8	107545	72042.8	1.20432e+06	1.17628e+06	1.37253e+06	984719	1.28769e+06	1.22544e+06	712148	1.2632e+06	1.22425e+06	1.11563e+06	371683
Master Protein	PSME_00002235-RA	PREDICTED: RNA-binding protein Nova-1 isoform X2	49	15	268	15	360	38.1	6.8	782.27	15	692713	8.6284e+06	4.00311e+06	5.34385e+06	4.15143e+06	734433	114201	8.10054e+06	5.04318e+06	4.02966e+06	1.67865e+06	1.20558e+06	40.32	1.82	4.37	15.91	2.13	10.41	75.53	2.53	9.1	19.76	19.01	8.66	644159	692713	1.27496e+06	8.46405e+06	8.50971e+06	8.74875e+06	8.76558e+06	4.28525e+06	4.00311e+06	3.95535e+06	5.34385e+06	5.50609e+06	4.06239e+06	4.26993e+06
Master Protein	PSME_00002236-RA	not_annotated	6	1	13	1	116	12.3	4.82	23.28	1	1.25803e+06	7.40352e+06	2687804	5.63356e+06	4.23384e+06	515087	237586	5.6254e+06	3.68819e+06	3.98968e+06	2.56992e+06	2.3722e+06	17.18	9.64	11.15	15.15	2.77	49.3	53.93	5.16	7.28	8.99	18.92	16.99	1.25803e+06	1.15844e+06	1.59676e+06	7.9314e+06	6.35804e+06	7.69971e+06	7.11872e+06	2687804	2.81905e+06	2.26632e+06	6.64815e+06	5.63356e+06	4.919e+06	4.37775e+06
None	PSME_00002237-RA	Histone superfamily protein	28	5	148	0	149	16.6	10.29	367.75	5
None	PSME_00002238-RA	histone H2B	30	3	79	0	63	7	9.52	154.32	3
None	PSME_00002240-RA	Mitochondrial glycoprotein family protein, putative isoform 1	3	1	25	1	255	28.5	5.05	50.62	1	1.94755e+06	8.25865e+06	3.38646e+06	6.10621e+06	4.79953e+06	951715	93183.9	6.46987e+06	5.16829e+06	3.35151e+06	2.85331e+06	3.51796e+06	22.28	3.97	34.95	16.99	5.7	8.84		17.17	25.07	24.69	14.54	9.67	1.30174e+06	2.00404e+06	1.94755e+06	8.37838e+06	8.84056e+06	8.14064e+06	8.13082e+06	3.38646e+06	3.43272e+06	1.69266e+06	7.15008e+06	6.10621e+06	5.07346e+06	4.37148e+06
Master Protein	PSME_00002243-RA	PREDICTED: exosome complex exonuclease RRP44	3	1	3	1	923	103.7	6.47	10.44	1			264610	162450	355167			308915			249185	301668			33.65		54.75			49.92			1.15	38.34								337252	207615			162450		754191
Master Protein	PSME_00002244-RA	Localized to the inner membrane of the chloroplast	18	2	8	2	162	17.1	8.62	24.85	2	94682.6	48299	1.69101e+06		111166	756325		77818	210999	48448.7	101878		23.06		15.09			9.75		11.21	22.23	11.3	58.37		80321.5	111611					48299	1.69101e+06	2.08745e+06	1.57358e+06
Master Protein	PSME_00002246-RA	PREDICTED: reticuline oxidase	20	9	19	8	506	56.2	6.96	48.76	9	42394.8	163692	361840	78382.5	127066			3.01831e+06	542477	650353	184087	95718.2	46.96	0.05	11.04	18.21				88.5	67.24	61.17	17.3	72.47		59871.3	30019.7	163630	163753			395121	361840	316450	99946.2	70792.6	78382.5
None	PSME_00002247-RA	PREDICTED: reticuline oxidase	14	6	13	6	477	53.2	6.4	32.76	6	42394.8	163692	361840	78382.5	127066			3.01831e+06	542477	650353	184087	95718.2	46.96	0.05	11.04	18.21				88.5	67.24	61.17	17.3	72.47		59871.3	30019.7	163630	163753			395121	361840	316450	99946.2	70792.6	78382.5
Master Protein	PSME_00002252-RA	PREDICTED: isoeugenol synthase 1-like	3	1	1	1	318	35.5	6.01	2.08	1					571855												45.28																					245376
Master Protein Candidate	PSME_00002260-RA	PREDICTED: BAG family molecular chaperone regulator 1	13	2	4	2	208	23.3	9.51	10.64	2		124179	28714.1	257124	145910	72504.3	85696.5			672985		97829.9		29.63		26.91	9.04	18.39				29.88		15.58				155414	72584.7	114459	134723		28714.1		257124	293718	168282	149742
Master Protein Rejected	PSME_00002263-RA	enhanced disease susceptibility protein	24	7	83	0	400	45.9	9.33	245.63	7
Master Protein	PSME_00002264-RA	PREDICTED: ubiquitin carboxyl-terminal hydrolase 24 isoform X1	2	1	1	1	537	58.4	9	2.62	1				2.13361e+06																															2.13361e+06
None	PSME_00002265-RA	PREDICTED: putative clathrin assembly protein At5g35200	23	1	1	1	139	14.6	4.37	3.81	1								114526	154519	114789										44.35	55.84
Master Protein	PSME_00002272-RA	PREDICTED: hexokinase-1-like isoform X2	26	10	39	9	469	50.9	7.88	112.56	10	989301	1.35933e+06	1.26944e+06	1.47529e+06	2.00822e+06	448981	36477.8	2.2697e+06	4.62567e+06	2.34336e+06	1.51668e+06	995631	9.72	10.43	12.29	15.77	7.12	16.54	59.87	17.93	23.19	23.01	17.74	12.02	993928	989301	833593	1.11077e+06	1.34012e+06	1.41339e+06	1.37882e+06	1.28237e+06	1.26944e+06	1.02261e+06	1.44025e+06	1.47529e+06	1.89461e+06	1.86004e+06
None	PSME_00002278-RA	not_annotated	8	1	17	0	154	17.1	9.39	62.56	1
Master Protein	PSME_00002286-RA	PREDICTED: tricyclene synthase EBOS, chloroplastic-like	7	4	7	1	628	71.5	6.3	18.38	4			51978.1	837989								159549			43.05	9.95																	71179.1	37956.6	823509	837989	982028
Master Protein	PSME_00002287-RA	PREDICTED: glucose-1-phosphate adenylyltransferase large subunit 1	8	5	15	2	772	86.5	7.18	33.22	5	103900	67323.6	421918	89957	100887	31024.3	32245.9		57249.4	33098.2		155965		12.6	14.15		25.69					4.68		19.33	103900			73614	61570.7			421918	467554	351400		89957		111061
Master Protein	PSME_00002291-RA	PREDICTED: 60S ribosomal protein L27a-3	45	6	93	6	152	17.2	10.54	272.69	6	406992	3.24418e+06	3.67008e+06	4.35988e+06	1.74289e+06	1.34255e+06	18078	3.18777e+06	306205	1.40291e+06	247014	54156.9	11.29	8.23	14.29	39.09	32.54	16.51	34.61	57.94	77.11	68.09	50.64	28.25	375574	406992	468121	3.56893e+06	3.28812e+06	3.20082e+06	2.92034e+06	3.13152e+06	3.67008e+06	4.17735e+06	4.35988e+06	5.20795e+06	2.22535e+06	2.29421e+06
Master Protein	PSME_00002295-RA	PREDICTED: sucrose nonfermenting 4-like protein	6	1	5	1	235	25.6	8.73	13.53	1		141663		119633	306648			478770	378707	222898				23.34			11.82				13.5	27.67						167334		119930							119633	312360
Master Protein	PSME_00002297-RA	PREDICTED: enolase 1-like	20	4	34	4	270	29.8	5.12	84.33	4	97251.6	232279	328205	424468	485373	154770	35956.7	1.22909e+06	1.2909e+06	1.50717e+06	449334	115804	60.86	50.98	9.55	18.94	5.31	12.86		8.62	6.42	22.98	37.8	77.85	97251.6	27471.8	126914	203019	426096	120333	265756	285108	344008	328205	361833	526009	424468	522192
Master Protein	PSME_00002298-RA	PREDICTED: GDSL esterase/lipase CPRD49	17	3	24	3	267	29.8	5.47	73.35	3	298983	1.29491e+06	126581	1.42264e+06	1.00994e+06	320687		24199	363186	270105	169317	101536	4.58	10.04	85.39	15.75	13.08	27.14			10.4	8.01	56.28	9.48	294856	298983	320831	1.38053e+06	1.2146e+06	1.19247e+06	1.46609e+06	62912.7	254684		1.72036e+06	1.42264e+06	1.26456e+06	1.18212e+06
None	PSME_00002304-RA	PREDICTED: catalase-3	47	11	238	0	289	33.6	6.47	710.33	11
Master Protein	PSME_00002306-RA	PREDICTED: protein GDAP2 homolog	5	2	5	2	469	51.6	6.09	7.3	2		254066	193145	174439	149034	19303.9		272736	116759	335925	83267.5			16.57	14.54	13.81	41.87			14.19	11.89	1.11	30.14					225931	324258	270783	238381	193145	214072	159609	174439	148170	195835	278361
Master Protein	PSME_00002309-RA	DsRNA-binding domain-like superfamily protein isoform 2	35	7	53	1	348	38.7	5.67	170.19	7	372146	1.24693e+06	463043					283435			194835			23.69	8.05										372146			1.15214e+06	1.65776e+06	947329	1.34952e+06	463043	516211	442276
Master Protein	PSME_00002310-RA	PREDICTED: double-stranded RNA-binding protein 1-like	38	8	44	2	369	40.9	6.38	145.39	8		87456.8	304137		105880			146401	186507					57.53	3.54		13.2				36.67							80064.1	95532.1	65746.5	207148	296608	311858					105880
None	PSME_00002320-RA	PREDICTED: pleiotropic drug resistance protein 1-like isoform X2	4	1	1	1	280	31.3	8.75	1.7	1			38696.3	52089	86457			487713		145720							20.79			19.7		10.6											38696.3		52089			59207.3
Master Protein	PSME_00002321-RA	Uncharacterized protein TCM_039439	4	1	2	1	236	25.7	7.71	4.47	1		269943	762312	425185	1.117e+06	273818		822691	121562		368392	1.27478e+06		22.88		27.35	1.33	6.68		8.06	90.92		10.18	17.16					269943	292831	184644	762312			465150	425185	265911	1.117e+06
None	PSME_00002329-RA	PREDICTED: probable leucine-rich repeat receptor-like protein kinase At5g49770	1	1	3	0	1195	132	6.33	5.88	1
Master Protein	PSME_00002330-RA	membrane-anchored endo-1,4-beta-glucanase	2	1	2	1	617	68.3	7.72	6.13	1					192392	158645	94601.7	135627		387359		108471					15.23					34.25																192392
Master Protein Candidate	PSME_00002332-RA	PREDICTED: probable carboxylesterase 15	24	3	10	3	190	21.2	5.77	26.16	3	234477		62639.2	70043				113047	1.42757e+06	103587	116630	567848	15.11		104.3	19.71				110.79	15.69	32.71		12.88	285227	213392	234477						24346.3	161161	67868.5	70043	95442.2
Master Protein	PSME_00002333-RA	PREDICTED: probable carboxylesterase 15	21	3	10	3	223	24.6	5.96	26.16	3	234477		62639.2	70043				113047	1.42757e+06	103587	116630	567848	15.11		104.3	19.71				110.79	15.69	32.71		12.88	285227	213392	234477						24346.3	161161	67868.5	70043	95442.2
Master Protein	PSME_00002335-RA	F26K24.5 protein	3	1	1	1	753	83.8	5.06	3.45	1			224117		530254			117139		1.87409e+06					67.99							59.47											378464	132716
Master Protein	PSME_00002336-RA	L-ascorbate peroxidase 2	39	8	148	6	211	23.6	5.35	454.2	8	1.93335e+07	4.29609e+06	1.40453e+06	6.84101e+06	4.22851e+06	4.15746e+06		2.62253e+06	1.89154e+07	2.00587e+07	1.55533e+07	9.2202e+06	8.43	15.17	5.64	5.22	10.66	12.18		7.11	7.39	8.02	6.47	11.48	1.93335e+07	1.93779e+07	1.66611e+07	4.43309e+06	4.13086e+06	4.16333e+06	5.60689e+06	1.39809e+06	1.54267e+06	1.40453e+06	7.33136e+06	6.84101e+06	6.62568e+06	4.77258e+06
Master Protein	PSME_00002343-RA	PREDICTED: glycogen phosphorylase 1-like	31	6	26	6	285	31.7	9.2	76.78	6	94205.5	79652.5	993310	109920	86169.8	249811	89411.2	101472	90003.9		468142			82.51	7.47	40.44	47.5	39.56	56.37	33.14	39.26		15.23			94205.5		247507	54528	40064.8	116354	993310	1.09493e+06	947289	109920	70718.6	163027	122212
None	PSME_00002344-RA	PREDICTED: protein WEAK CHLOROPLAST MOVEMENT UNDER BLUE LIGHT 1-like isoform X2	2	1	3	1	791	88.6	5.24	8.52	1	288894	645104	294562	645797				330099	726841	3.45633e+06	214742	196775	34.04	14.93	12.39	2.04				42.06	12.82	31.42	24.73	60.16	208358	288894	413440	769676	663270	627435	535242	327699	294562	255313	655170	636558
Master Protein	PSME_00002345-RA	PREDICTED: aspartate aminotransferase, mitochondrial	40	17	370	17	450	50.1	7.8	1107.99	17	9.1526e+06	5.72322e+06	4.61379e+06	7.55137e+06	1.2827e+07	4.33281e+06	769213	1.10303e+07	1.49581e+07	1.43992e+07	6.18639e+06	2.31507e+06	1.63	15.72	20.63	7.83	3.52	3.09	50.18	8.51	8.15	15.95	9.31	6.97	9.1526e+06	9.06591e+06	9.35851e+06	7.59994e+06	5.7536e+06	5.5678e+06	5.693e+06	4.61379e+06	4.87474e+06	3.24449e+06	7.79758e+06	7.55137e+06	6.70073e+06	1.21223e+07
None	PSME_00002352-RA	PREDICTED: ubiquitin carboxyl-terminal hydrolase 12-like isoform X8	18	1	2	0	66	7.7	5.73	6.12	1
Master Protein	PSME_00002354-RA	PREDICTED: ubiquitin carboxyl-terminal hydrolase 12 isoform X2	10	7	11	3	1083	127.7	6.33	32.35	7	90634.5		337621	164399	35677.9	493667	127668	105663			150001		34.29		67.97	87.97	37.04	23.13		23.29			25.87			70769.8	116075					173518	337621	715518	36630.6	164399	366855	32246.4
Master Protein Rejected	PSME_00002357-RA	PREDICTED: enolase	17	6	145	0	281	32	6.42	437.35	6
Master Protein	PSME_00002358-RA	PREDICTED: phosphoenolpyruvate carboxykinase	17	8	51	7	634	70.4	7.75	146.15	8		772100	401537	319180	415570	222827	49469.9	805138	1.11154e+06	182638				24.03	35.38	8.93	28.58	18.54	51.09	19.64	27.53	60.95						744314	519592	800923	958224	384445	695189	401537	319180	337334	282484	415570
Master Protein	PSME_00002360-RA	PREDICTED: lactoylglutathione lyase	28	3	24	3	156	17.6	7.06	62.21	3	581676	1.11867e+06	167687	548598	410490	275731	48477.8	142116	43580.4	394579	1.03084e+06	1.30633e+06	11.88	27.39	36.94	18.39	18.91	29.69		88.62	32.47	31.93	20.54	11.29	566543	581676	700166	1.26854e+06	725503	986502	1.3968e+06	303976	167687	167575	662034	548598	457908	519317
Master Protein	PSME_00002369-RA	Os05g0171900	8	1	3	1	197	21.7	5.73	10.75	1
Master Protein	PSME_00002373-RA	PREDICTED: transcription elongation factor A protein 1-like	16	5	20	4	366	41	9.1	48.78	5	95246.9	1.00083e+06	284782	536205	214382		12297.7	169434		216856	49425.4		60.3	13.92	11.82	6.83	80.01		25.56	49.71		40.85	26.42		78857.9	95246.9	225405	1.15294e+06	891009	894638	1.11963e+06	292133	284782	233512	575384	501944	536205	262062
Master Protein	PSME_00002374-RA	PREDICTED: heat shock 70 kDa protein 17	31	24	284	24	875	96.7	5.35	823.53	24	1.03983e+06	2.64607e+06	1.80006e+06	2.59156e+06	3.57673e+06	1.02719e+07	134265	4.45528e+06	4.47376e+06	3.04365e+06	1.67602e+06	130682	5.55	7.26	6.4	7.17	21.4	2.25	52.36	1.43	13.45	5.59	14.83	12	1.00112e+06	1.11582e+06	1.03983e+06	2.5253e+06	2.77261e+06	2.78479e+06	2.39815e+06	1.90405e+06	1.80006e+06	1.67497e+06	2.49754e+06	2.86331e+06	2.59156e+06	4.39362e+06
Master Protein	PSME_00002377-RA	Os10g0476000	24	2	8	2	124	12.6	10.11	21.81	2		379492	226431	392025	1.33074e+06			245993	210694	380901	334324	344191		70.21	43.6	28.19	1.41			3.11	51.52	18.73		12.25				379492		186165	818165	113960	226431	298031	392025	258097	464571	1.30371e+06
Master Protein	PSME_00002379-RA	PREDICTED: protein PAT1 homolog 1-like isoform X1	5	3	5	3	803	88.3	6.28	14.34	3	96316.9	130675	89058.9	101821	113089	20141.8		345367	206335	73132.5	44186.8		31.59	29.34	12.62	3.3	41.22			29.77		54.58	124.46		76740.9	120887		144006	86250.2	118578	177308	103391	89058.9	80665	99469.5	104228		152676
Master Protein	PSME_00002381-RA	PREDICTED: histone H1-like	13	4	7	1	224	23.4	10.74	15.53	4		130523	372970		186796	84747.6		442044	129334		356960	491424		40.37	54.26		18.56			101.46			17.73	16.6					184537	130523	78600.7	372970	415668	113974				161868
None	PSME_00002397-RA	PREDICTED: methylthioribose kinase isoform X1	23	3	16	3	185	21.4	4.93	42.75	3	405499	335709	1.0435e+06	488235		202606		1.77743e+06	2.48258e+06	575415	911921	304234	23.37	40.54	58.56	31.18		7.73		21.92	18.95	31.18	20.86	24.19	499775	405499	310394	125441	302283	372830	388356	1.0435e+06	1.06721e+06	255622	488235	294098	566299
None	PSME_00002402-RA	PREDICTED: probable xyloglucan endotransglucosylase/hydrolase protein 5	8	1	10	0	106	12.2	8.69	20.46	1
Master Protein	PSME_00002407-RA	PREDICTED: cycloartenol-C-24-methyltransferase	13	1	8	1	102	11.1	7.2	23.65	1		1.21768e+06	2.60317e+06	1.14575e+06	9.24014e+06	1.59883e+06	49474.5	3.52332e+06	723158	1.74982e+06	505291	1.03298e+06		15.27	54.93	10.55	1.69	27.72	42.89	29.12	21.87	22.58	11.56	13.24				888734	1.21427e+06	1.2724e+06	1.22109e+06	2.94963e+06	2.60317e+06	788019	1.14109e+06	1.14575e+06	1.36579e+06	9.40707e+06
Master Protein	PSME_00002409-RA	Insulinase (Peptidase family M16) family protein isoform 2	3	1	2	1	888	99.7	6.46	5.94	1	296054			235321				85876.6					19.76			40.49									296054	266752	386705								270376	235321	111745
Master Protein	PSME_00002410-RA	PREDICTED: 4-hydroxy-3-methylbut-2-enyl diphosphate reductase, chloroplastic-like	9	4	14	4	502	56.3	6.89	37.56	4	411402	959840	412839	5.0137e+06	127761	272817		689763	96292.1	358411	612943	386545	20.46	11.62	12.07	10.04	16.25	9.58		14.27	72.37	8.75	9.18	78.32	309974	411402	470767	766819	935225	985103	1.00073e+06	397611	495249	412839	4.84398e+06	5.0137e+06	5.82628e+06	142939
None	PSME_00002412-RA	PREDICTED: major allergen Pru ar 1	17	4	33	0	161	17.9	6.18	77.48	4
None	PSME_00002413-RA	PREDICTED: major allergen Pru ar 1	25	8	72	0	163	18.2	5.4	198.63	8
Master Protein	PSME_00002414-RA	PREDICTED: major allergen Pru ar 1	37	17	115	9	341	38.4	6.2	314.33	17	4.00004e+07	88469.4	226270	23786.9				98872.9	318245	61390.1	1.48823e+06	105065	2.04		9.37					14.22	25.85	49.59	71.15	17.74	3.9946e+07	4.00004e+07	4.13997e+07				88469.4	258129	216203	226270	23786.9
Master Protein	PSME_00002415-RA	PREDICTED: major pollen allergen Bet v 1-F/I	13	1	3	1	86	9.7	5.44	6.64	1	2.08284e+06	224708	543141		1.51517e+06			281208	261098	446166	1.47097e+06		5.89	15.82	37.93		17.82			39.03	17.27	26.52	75.73		2.1084e+06	2.08284e+06	1.88986e+06	215514	203103	234295	287473	882685	543141	431828				2.00466e+06
Master Protein	PSME_00002417-RA	PREDICTED: major pollen allergen Bet v 1-D/H-like	3	1	2	1	332	37.6	5.06	4.1	1	2.87269e+06										160551		8.73										38.06		3.30519e+06	2.83254e+06	2.87269e+06
Master Protein	PSME_00002423-RA	PREDICTED: ribosome-recycling factor, chloroplastic isoform X1	31	6	78	6	291	31.8	9.69	238.19	6	405323	2.28736e+06	1.10621e+06	1.17295e+06	1.15897e+06	99133.8	23910.9	1.39416e+06	1.7751e+06	1.15906e+06	983186	429054	11.15	9.36	3.48	9.59	8.83	55.27		25.26	9	10.83	14.81	23.58	358993	405323	449218	2.47129e+06	2.08157e+06	2.11928e+06	2.46878e+06	1.15612e+06	1.10621e+06	1.07976e+06	1.17295e+06	1.30429e+06	1.07801e+06	1.32046e+06
Master Protein	PSME_00002424-RA	Os08g0540100	11	3	12	3	421	46.1	6.84	40.5	3	107014	264901	304158	101748	520169	88263.3		261996	139436	228299				12.15	7.9	70.86	11.86			51.48		34.84					107014	279295	251249	216259	284498	304158	337414	289569	176481	58661.6		436136
None	PSME_00002429-RA	PREDICTED: ribulose bisphosphate carboxylase/oxygenase activase, chloroplastic-like	9	1	11	0	171	19.3	4.61	35.64	1
Master Protein	PSME_00002432-RA	PREDICTED: ATPase family AAA domain-containing protein 3-like	18	12	105	11	658	72.6	9.25	280.22	12	2.82839e+06	1.43331e+06	3231615	1.12331e+06	4.43015e+06	1.06913e+06	52729.1	4.18768e+06	5.21587e+06	4.4426e+06	6.54103e+06	8.20591e+06	14.07	9.82	15.26	3.44	4.06	3.78	113.73	25.83	5.1	12.34	13.3	15.71	2.82839e+06	2.60945e+06	3.4126e+06	1.66917e+06	1.32906e+06	1.43311e+06	1.43351e+06	3231615	3.1656e+06	4.12345e+06	1.1326e+06	1.06245e+06	1.12331e+06	4.69909e+06
Master Protein	PSME_00002434-RA	expansin-like protein precursor	16	6	41	4	689	74.9	5.36	135.94	6	2.25306e+06	953715		55539.4				71913	646947		2.61637e+06		17.17	48.15						81.03	61.98		21.7		2.18568e+06	2.25306e+06	2.94932e+06	921338	1.16754e+06	251750	987228				55539.4
Master Protein	PSME_00002435-RA	expansin-like protein precursor	14	4	18	2	277	30	5.86	49.17	4	1.21337e+06						80393.2				1.29173e+06		13.57										42.2		1.12622e+06	1.21337e+06	1.45747e+06
None	PSME_00002436-RA	expansin-like protein precursor	12	3	17	1	277	30	5.59	47.13	3	1.69512e+06										925955		16.44										89.71		1.558e+06	1.69512e+06	2.12279e+06
Master Protein	PSME_00002437-RA	PREDICTED: protein decapping 5 isoform X1	11	4	15	4	607	64	6.15	52.54	4		166133	694328	682204	162583	62801.8		974763	422501	69691.4	31291			77.65	12.86	16.55	51.63	34.07		4.2	7.88		54.52					13062.5	184604	166133		775092	694328	598107	682204	773191	552792	325769
Master Protein	PSME_00002442-RA	PREDICTED: dolichyl-diphosphooligosaccharide--protein glycosyltransferase 48 kDa subunit	25	8	51	8	437	48.9	6.24	144.5	8	95489.9	382786	1.66238e+06	879495	847596	2.10813e+06	209731	4.37084e+06	797007	704051	624800	37607.7	24.49	9.92	16.59	9.76	1.88	5.91	95.61	21.09	27.75	9.82	21.61	26.14	75486.6	123324	95489.9	354017	411462	429380	356108	1.52263e+06	2.08225e+06	1.66238e+06	879495	767734	932095	834720
None	PSME_00002446-RA	PREDICTED: protein NRT1/ PTR FAMILY 5.10-like	2	1	1	1	325	35.9	7.24	2.27	1		977415		242189	487436			483291		195537				7.36		46.44	12.33			4.19								1.09981e+06	929472	966614	988336				120341	336032	242189	393688
Master Protein	PSME_00002449-RA	PREDICTED: 60S ribosomal protein L7-2	39	13	165	3	246	28.8	10.01	428.31	13	1.41062e+06	4.02084e+06	2.38658e+06	3.5823e+06	1.23234e+06	1.56576e+06	157735	1.36889e+06	325538	3.10355e+06	1.36938e+06		7.95	11.2	7.82	22.82	18.05	9.97	76.21	23.43	34.56	17.42	47.52		1.31903e+06	1.41062e+06	1.54434e+06	3.50094e+06	4.2698e+06	4.48853e+06	3.7864e+06	2.42053e+06	2.38658e+06	2.0935e+06	3.97959e+06	3.5823e+06	2.50043e+06	1.53086e+06
Master Protein	PSME_00002450-RA	PREDICTED: heterogeneous nuclear ribonucleoprotein 1	57	20	262	16	392	41.5	6.6	812.33	20	38053	703743	6.55556e+06	441718	903175	147082		5.75577e+06	4.74859e+06	430472	713158		98.92	72.41	17.87	24.75	30.4	41.7		32.72	17.61	57.54	34.02		16002.7		90486.7	373495	1.326e+06	1.57609e+06	309974	6.55556e+06	4.88069e+06	6.9382e+06	441718	603487	375687	1.18951e+06
Master Protein	PSME_00002451-RA	PREDICTED: RNA polymerase II degradation factor 1-like isoform X3	9	7	26	7	992	104.4	7.12	58.74	7	923701	221013	2.01851e+06	244767	530416	84028.2	69129.9	2.30431e+06	1.15868e+06	263295	387692	55433.5	7.94	10.21	3.95	15.04	57.89	11.03	50.09	3.79	13.22	67.1	42.43	24.17	1.04075e+06	898836	923701	222814	255579	200407	219227	2.01851e+06	2.14286e+06	1.99066e+06	289615	244767	214988	1.08318e+06
None	PSME_00002457-RA	PREDICTED: 60S ribosomal protein L5-1-like	12	2	59	2	181	20.3	5.72	147.4	2	2.22379e+06	4.05788e+06	5.30601e+06	9.82034e+06	2.59409e+06	5.194e+06	751873	5.30204e+06	847147	7.49287e+06	3.09356e+06		11.44	15.97	7.57	3.45	7.24	12.46	55.38	25.73	18.05	13.14	31.6		2.22379e+06	2.31895e+06	1.85672e+06	3.60034e+06	4.78341e+06	4.57357e+06	3.50354e+06	5.30601e+06	4.99142e+06	5.79705e+06	9.31789e+06	9.82034e+06	9.95138e+06	2.91434e+06
Master Protein Rejected	PSME_00002462-RA	PREDICTED: argininosuccinate synthase, chloroplastic-like	10	3	80	0	248	27	5.21	265.27	3
Master Protein Rejected	PSME_00002463-RA	argininosuccinate synthase, putative	18	5	50	0	260	29.1	5.12	119	5
Master Protein	PSME_00002465-RA	PREDICTED: acetylornithine deacetylase-like	37	5	70	5	213	23.8	7.31	230.86	5	1.84408e+06	1.06271e+06	836273	1.40391e+06	2.19752e+06	830409	51924.5	2.1268e+06	4.09632e+06	2.63188e+06	2.34459e+06	1.26907e+06	6.17	6.98	5.48	9.01	5.48	7.53		11.03	1.26	11.52	2.63	12.17	1.73116e+06	1.84408e+06	1.95864e+06	1.14723e+06	1.0157e+06	992548	1.11189e+06	836273	810211	900661	1.4172e+06	1.40391e+06	1.20161e+06	2.06378e+06
Master Protein	PSME_00002466-RA	PREDICTED: acetylornithine deacetylase-like	27	9	95	9	359	39.5	5.35	239.65	9	2.45026e+06	1.96835e+06	2.08355e+06	1.67632e+06	4.22017e+06	1.1502e+06	31603.4	2.92184e+06	4.61407e+06	4.10381e+06	2.81509e+06	1.97586e+06	9.72	3.58	8.44	20.42	4.51	7.75		7.14	0.99	9.61	3.49	12.46	2.45026e+06	2.15383e+06	2.61575e+06	1.98263e+06	1.95417e+06	1.84055e+06	1.99107e+06	2.08355e+06	2.24146e+06	1.89219e+06	2.21342e+06	1.51036e+06	1.67632e+06	3.98007e+06
Master Protein	PSME_00002467-RA	PREDICTED: ubiquitin domain-containing protein DSK2a-like isoform X3	18	1	26	1	85	8.9	4.55	94.69	1	1.35053e+06		1.75052e+06	2.79815e+06	3.34146e+06	257919		1.66583e+06	1.31291e+06	2.82164e+06		7.99917e+06	14.9		12.04	16.34	3.83	28.3		17.13	10.65	26.76		5.86	1.31528e+06	1.35053e+06	1.70781e+06					1.46626e+06	1.75052e+06	1.86142e+06	2.56067e+06	3.48807e+06	2.79815e+06	3.32906e+06
Master Protein	PSME_00002468-RA	PREDICTED: ubiquitin domain-containing protein DSK2a-like	19	5	49	5	312	32.3	5.12	137.9	5	1.12662e+06	1.6572e+06	2.80816e+06	1.18689e+06	1.64239e+06	66185.8		1.48741e+06	1.39227e+06	1.89137e+06	869646	271709	19.51	20.44	8.67	30.66	7.96	31.93		6.59	14.67	30.49	15.4	96.29	1.12662e+06	973423	1.42428e+06	2.10789e+06	1.42029e+06	1.42445e+06	1.92797e+06	2.80816e+06	2.52877e+06	3.00878e+06	1.18689e+06	1.52913e+06	808957	1.81844e+06
Master Protein	PSME_00002475-RA	PREDICTED: cytochrome b6-f complex iron-sulfur subunit 2, chloroplastic	23	5	46	5	254	26.9	8.54	136.5	5	1.31823e+07	1.02227e+06	67419.4	1.65298e+06	413529	203462	138511	136189	7830.58		5.86716e+06	165985	10.25	8.69	25.52	15.98	74.76		74.38	4.54	22.24		20.12	58.97	1.31823e+07	1.56012e+07	1.30717e+07	1.04116e+06	924203	1.00374e+06	1.13925e+06	67419.4	62352.2	98190.8	2.13173e+06	1.61605e+06	1.65298e+06	763637
None	PSME_00002483-RA	PREDICTED: long chain acyl-CoA synthetase 2	8	1	1	0	104	12	9.23	2.17	1
Master Protein	PSME_00002484-RA	pyrophosphate-dependent phosphofructokinase alpha subunit family protein	31	18	274	18	621	68.3	6.52	849.25	18	1.80429e+06	1.53625e+07	7.23734e+06	1.55e+07	1.37146e+07	5.74879e+06	925356	1.26834e+07	8.82541e+06	9.97197e+06	5.83557e+06	7.44403e+06	17.48	15.58	16.77	14.98	6.27	3.49	85.8	5.27	5.64	19.56	23.93	28.51	1.80429e+06	1.8471e+06	1.32489e+06	1.34041e+07	1.85814e+07	1.68909e+07	1.39724e+07	8.70158e+06	6.23614e+06	7.23734e+06	1.18303e+07	1.55e+07	1.55821e+07	1.37146e+07
Master Protein	PSME_00002506-RA	PREDICTED: intracellular hyaluronan-binding protein 4 isoform X1	16	4	25	4	394	42.4	8.09	74.49	4	62892	53015.7	2.0668e+06	81765.8	103700	140033	88865	1.99666e+06	1.6479e+06	124073	98452.3	23019		11.46	21.46		14.64	6.15	41.46	28.45	4.64	48.16	86.08			62892		53015.7	62950.2		51043.7	2.0668e+06	2.87731e+06	1.97907e+06	81765.8			110245
Master Protein	PSME_00002508-RA	PREDICTED: phototropin-1A	3	1	3	1	638	69.4	7.27	8	1	158440		433857	157287	135922	126031		134360	195068		182288		13.8			5.92					20.56		5.18		174736		143664						433857			150833	164018
Master Protein	PSME_00002510-RA	root border cell-specific protein, putative	19	1	1	1	113	12.4	8.12	3.29	1
None	PSME_00002514-RA	PREDICTED: probable 1-deoxy-D-xylulose-5-phosphate synthase 2, chloroplastic	3	1	1	1	376	41	6.19	2.72	1	150499	246380	121651	1.41926e+06	375550								20.72	7.27		16.38									205993	142795	150499		259381		234031		121651		1.41926e+06	1.0769e+06	1.47927e+06
None	PSME_00002519-RA	PREDICTED: omega-hydroxypalmitate O-feruloyl transferase-like	2	1	2	1	434	48.4	7.12	3.87	1	250217		721981			74887.3		179580	105749	669989	413627	163466	18.7		22.7			25.93		40.72	31.84	32.13	15.07	35.01	242687	250217	335684					721981	929886	593227
Master Protein	PSME_00002523-RA	PREDICTED: V-type proton ATPase subunit a3	4	3	7	3	928	104.7	7.18	15.38	3		56803.5	71297.8	39199	101574	73725.1	26325.6	1.22768e+06	115831	39958.2	30417.7	75464		86.61	45.24	31.8	10.19	36.54	69.27	23.95	34.84	63.02	73.69					27850.6		115855		27649.7	74406.8	71297.8	33680.5	39199	60451.5	85566.9
Master Protein	PSME_00002525-RA	PREDICTED: aldehyde dehydrogenase family 2 member B7, mitochondrial-like	44	18	180	5	470	51.3	6.47	468.98	18	5.5258e+06	125949		36107.7	35691.4	262208	261499	53316.1	1.29489e+06	43224.5	694233	63014.7	13.29			7.04	22.27	45.22	31.62	7.26	6.27	15.2	23.86	156.77	6.29445e+06	5.5258e+06	4.82077e+06				125949					34352.4	37952.6	30451.9
None	PSME_00002531-RA	PREDICTED: haloacid dehalogenase-like hydrolase domain-containing protein 3	20	3	11	3	173	19.6	5.01	25	3	680549	555920	685000	150051	217645	214175	36458.5	728633	4.38322e+06	1.03916e+06	530434	600911	10.11	13.8	8.6	7.8	18.27	64.5	26.49	54.75	16.33	20.92	42.43	29.77	680549	615952	754094	713848	567355	544716	543556	590578	691211	685000		141987	158573	183537
Master Protein	PSME_00002552-RA	PREDICTED: universal stress protein A-like protein	30	7	57	7	258	28.6	4.7	149.96	7	917831	5.30253e+06	6.28896e+06	3.1228e+06	3.58695e+06	1.43135e+06	294445	3.70192e+06	8.25335e+06	5.76565e+06	3.02775e+06	4.61633e+06	8.25	2.19	10.51	27.4	8.88	9.93	76.32	18.07	5.66	4.88	7.89	19.45	917831	913282	1.05284e+06	5.14744e+06	5.24097e+06	5.36481e+06	5.39862e+06	6.7074e+06	6.28896e+06	5.43984e+06	4.36047e+06	2.56703e+06	3.1228e+06	3.5355e+06
Master Protein	PSME_00002553-RA	NADH-ubiquinone reductase complex 1 MLRQ subunit	10	1	3	1	130	15	10.14	7.27	1	392663		1.45764e+06		2.07987e+06	387978	92936.6				237487		29.55		5.7		14.07	33.47	36.13						485443	317616						1.45764e+06	1.40501e+06	1.56995e+06				2.4287e+06
Master Protein	PSME_00002559-RA	PREDICTED: heat shock protein 83	55	42	715	36	802	90.4	5.15	2222.66	42	1.22536e+07	6.76187e+06	7.20845e+06	1.72562e+06	1.24271e+06	1.165e+06		5.80948e+06	1.58591e+07	2.21022e+06	2.88021e+06	881267	5.83	18.08	2.5	45.16	12.52	33.7		9.73	3.27	25.79	8.84	26.97	1.2172e+07	1.22536e+07	1.34867e+07	7.32571e+06	5.69307e+06	6.24143e+06	8.53584e+06	7.20845e+06	7.31329e+06	6.96431e+06	1.72562e+06	2.07591e+06	752814	1.24271e+06
Master Protein	PSME_00002566-RA	PREDICTED: dihydrolipoyllysine-residue acetyltransferase component 4 of pyruvate dehydrogenase complex, chloroplastic	47	16	135	13	492	51.4	8.97	370.9	16	370903	1.33792e+06	3.40316e+06	2.37953e+06	1.026e+07	2.06963e+06	214166	5.48516e+06	1.18519e+06	2.01488e+06	488344	1.21837e+06	24.79	4	23.1	8.61	4.02	8.75	83.71	46.04	37.76	15.71	33.44	23.9	370903	315970	507689	1.28548e+06	1.35554e+06	1.41156e+06	1.32054e+06	3.50739e+06	3.40316e+06	2.23846e+06	2.44412e+06	2.37953e+06	2.07358e+06	1.026e+07
Master Protein	PSME_00002570-RA	PREDICTED: transcription factor BTF3 homolog 4	27	3	21	3	172	19	6.96	71.04	3	186346	223489	198669	80814.9	178992			517733	656954	89466.4	80275.4		31.6	87.5	14.4		59.55			82.43	21.19	33.49	63.08		186346	125043	241453	266336	101750	187534	732434	198669	208526	157443	80814.9			254691
Master Protein	PSME_00002578-RA	PREDICTED: protein transport protein Sec24-like At3g07100	16	2	11	2	210	22.5	4.53	30.14	2	37167.2	300941	188633	400453	256731	164635		859374	170038	194093	122973	72719	54.74	19.41	22.84	13.44	4.42	15.52		26.72	92.35	16.3	28.66	18.53	37167.2	19186.9	62281.3	220879	301346	300536	360863	146614	233155	188633	382799	400453	489204	256731
Master Protein	PSME_00002579-RA	PREDICTED: protein transport protein sec24	2	1	16	1	331	37.5	8.48	3.23	1	77121.7	636023	479067	580829	379257	124730		984821	289066	120756	190025	200965	23.76	28.95	10.13	13.04	24.55	29.44		19.89	19.78	39.55	15.8	34.29	107108	77121.7	69043	462674	748513	878254	540439	483724	401696	479067	478604	580829	619943	379257
Master Protein	PSME_00002590-RA	PREDICTED: 4-hydroxy-tetrahydrodipicolinate synthase, chloroplastic-like	28	9	74	3	324	35.9	6.44	188.75	9	35537.1	237485	280641	264702	131569	7650.89		559374	583628	39981.1			45.42	2.98	10.76	13.59	0.09	29.09		24.86	27.39	98.56				49578.1	25472.6	232630	241444	247763	233592	280641	299625	241793	264702	312731	239890
Master Protein Candidate	PSME_00002593-RA	PREDICTED: 3-methyl-2-oxobutanoate hydroxymethyltransferase 1, mitochondrial-like	8	2	7	2	319	34	8.73	19.13	2	438712	205061	473696	53816.1	81770.8	87689.4		318566	427921	138002	349680	70496.7	10.5	70.1	9.09	36	32.34			63.35	59.73	33.76	47.35	27.6	469142	380395	438712	329558	71929.5	127595	428764	521623	435110	473696	56355.5	26718.3	53816.1	117389
Master Protein	PSME_00002594-RA	PREDICTED: 3-methyl-2-oxobutanoate hydroxymethyltransferase 1, mitochondrial-like	7	2	7	2	343	36.6	8.66	19.13	2	438712	205061	473696	53816.1	81770.8	87689.4		318566	427921	138002	349680	70496.7	10.5	70.1	9.09	36	32.34			63.35	59.73	33.76	47.35	27.6	469142	380395	438712	329558	71929.5	127595	428764	521623	435110	473696	56355.5	26718.3	53816.1	117389
Master Protein	PSME_00002595-RA	PREDICTED: 3-methyl-2-oxobutanoate hydroxymethyltransferase 1, mitochondrial-like	33	3	18	3	106	11.6	7.03	49.14	3	280955	70288.3	346375	14346.5	44357.9	27681.7		151062	259132	37282.6	160830	167995	25.28	67.04	11.88		37.64	43.19		36.96	25.64	15.38	37.56	23.03	280955	220082	365469	70288.3		52846.7	176582	346375	322423	405097			14346.5	67141.5
None	PSME_00002596-RA	PREDICTED: catalase isozyme 1-like	25	5	159	0	276	31.4	9.29	507.6	5
Master Protein	PSME_00002604-RA	not_annotated	5	1	1	1	341	38.7	9.91	2.35	1	221658	601096	656633	512620	614107	158978		1.52092e+06	3.98312e+06	744435	738364		13.91	35.67	18.88	42.67	12.33	29.09		73.35	5.8	8.81	13.14			244637	200836	770386	358330	469007	771968	656633	596995	850251	559160	512620	220200	614107
Master Protein Candidate	PSME_00002612-RA	PREDICTED: thymidylate kinase isoform X1	13	1	2	1	90	10	5.14	4.84	1		422998		371304				1.79495e+06	1.34315e+06	307008	317614			20.65		6.57				38.63	20.63	48.04						456807	330126	391692	536656				354426	388987
None	PSME_00002617-RA	PREDICTED: carotenoid 9,10(9',10')-cleavage dioxygenase, partial	11	2	9	0	98	11.4	8.37	25.24	2
None	PSME_00002619-RA	PREDICTED: nucleolin	8	1	8	1	166	17.9	9.99	22.69	1		1.0103e+06	1.09514e+06		258117			1.17079e+06	620519	376450	237931			28.28	42.39		55.92			21.26	27.73	42.68	15.63					866793	1.26988e+06	1.17758e+06	660970	1.09514e+06	1.20694e+06	477649				258117
Master Protein	PSME_00002622-RA	PREDICTED: dnaJ homolog subfamily B member 4-like	30	8	67	6	344	37.6	9.04	179.5	8	413250	1.01168e+06	1.14234e+06	901167	1.31652e+06	54114.1	32937	1.35204e+06	638690	1.31522e+06	936068	192085	76.15	13.28	7.19	11.83	4.87	36.01		4.58	1.3	30.59	31.89	68.97	413250	35163	423785	1.12807e+06	812976	1.02995e+06	993745	1.03896e+06	1.14234e+06	1.19879e+06	1.07141e+06	901167	860930	1.31652e+06
Master Protein	PSME_00002625-RA	PREDICTED: acyl-CoA-binding domain-containing protein 1-like	18	2	19	2	181	20.2	4.97	62.61	2	27702.2	2.07199e+06	9.73949e+06	3.65575e+06	6.7551e+06	4.00996e+06	120512	3.22304e+06	3.56754e+06	2.17337e+06	1.47653e+06	629823		65.52	24.67	18.53	24.93	22.44	97.76	11.5	10.45	28.02	20.45	44.9	27702.2			1.03922e+06	3.80777e+06	4.02186e+06	1.12747e+06	10708854	9.73949e+06	6.48101e+06	4.10553e+06	2.81818e+06	3.65575e+06	8.92176e+06
Master Protein	PSME_00002631-RA	PREDICTED: E3 ubiquitin-protein ligase UPL3-like	6	9	63	6	1900	204.3	6.29	166.4	9	28037	571065	175868	545852	293704	348168		327336	178979	253633	61135.2			39.1	30.12	15	16.65			9.06	12.34	23.05	86.8				28037	505704	763334	644873	267217	175868	201093	107163	568942	545852	425475	351078
Master Protein	PSME_00002639-RA	PREDICTED: lactoylglutathione lyase	52	5	34	5	102	11.3	5.26	77.59	5	1.54916e+06	2.14258e+06	2.1826e+06	3.26865e+06	2.5002e+07	672025	127040	1.09371e+06	2.39582e+06	1.71933e+06	3.23688e+06	3.08878e+06	4.48	7.33	19.97	12.94	4.97	6.86	63.24	28.49	3.78	15.44	4.77	5.21	1.54916e+06	1.53885e+06	1.66657e+06	2.31554e+06	2.24143e+06	1.98228e+06	2.0481e+06	2.1826e+06	2.23314e+06	1.52453e+06	3.81895e+06	2.96328e+06	3.26865e+06	2.5002e+07
None	PSME_00002643-RA	PREDICTED: proteasome subunit beta type-5-like isoform X3	56	9	189	9	156	17.1	6.32	578.82	9	3.21348e+06	8.78559e+06	6.92674e+06	6.08586e+06	7.12663e+06	2.1421e+06	124477	7.08548e+06	7.83696e+06	6.23809e+06	6.05212e+06	5.93216e+06	5.81	22.57	17.89	20.97	9.97	8.63	79.07	8.91	7.19	9.06	14.88	3.6	3.21348e+06	2.90766e+06	3.22815e+06	9.37285e+06	6.84659e+06	8.23514e+06	1.16653e+07	7.16762e+06	6.92674e+06	5.07749e+06	6.61808e+06	6.08586e+06	4.34064e+06	7.84689e+06
None	PSME_00002644-RA	N-terminal nucleophile aminohydrolases (Ntn hydrolases) superfamily protein isoform 1	11	2	21	2	180	19.1	5.11	52	2	199557	720604	1051236	485506	681388	222183		950213	1.1806e+06	841912	479270	688375	32.09	10.28	13.5	16.04	7.93	3.76		17.34	14.1	5.36	21.25	20.66	199557	159188	295438	741805	702350	739332	589929	1051236	1.08934e+06	840285	374556	485506	513312	681388
Master Protein	PSME_00002652-RA	PREDICTED: probable inositol oxygenase	23	9	24	7	556	65.4	5.16	64.14	9	951895			112668	25443.9	85588		16691.6	1.81919e+06	31155.4	104367		26.58				91.87				7.54				951895	912860	1.43808e+06									112668		55205.3
None	PSME_00002653-RA	PREDICTED: probable inositol oxygenase	3	1	2	1	342	40.1	6.13	5.82	1	77910.8	365530	390088	198638	222017			888856	1.91374e+06	222692					36.94					30.59	51.19	58.68					77910.8	365530				236219	390088	517513		198638
Master Protein	PSME_00002654-RA	PREDICTED: probable inositol oxygenase	17	6	19	4	384	44.5	5.26	40.74	6	70852.5	99143.6	130029	104486	228222			296285	1.69455e+06	140031	117404	91398.9	60.79	77.53	36.94	36.54	44.55			77.81	50.31	57.53	75.58	51.54		44740.2	112205	183538			53555.3	78739.7	130029	172504		136106	80212.1	106723
None	PSME_00002656-RA	PREDICTED: ATP-dependent Clp protease ATP-binding subunit clpA homolog CD4B, chloroplastic	1	1	3	0	722	81.6	9.16	3.37	1
None	PSME_00002658-RA	PREDICTED: ATP-dependent Clp protease ATP-binding subunit clpA homolog CD4B, chloroplastic	4	2	25	0	592	67.3	7.77	44.37	2
Master Protein	PSME_00002662-RA	PREDICTED: 60S ribosomal export protein NMD3	10	4	19	4	513	58.4	6.29	48.35	4	16381.8	307661	458454	357430	96131.9	28384.1		428911	105044	34751.8	45912		58.67	11.14	12.84	42.89	25.65	79.47		10.63	35.8	75.99	85.44		41537.3	16381.8	16367.3	310460	306146	309184	243537	489442	458454	379317	357430	257413	593985	124199
None	PSME_00002663-RA	PREDICTED: probable methyltransferase PMT17 isoform X2	3	1	6	1	440	50.8	7.52	14.97	1	266399	1.50835e+06	617355	3.27636e+06	4.66024e+06	164790		1.71381e+06	118099	1.06317e+06	711286		17.37	6.84	32.67	9.96	4.39	31.35		6.81		33.79	25.5		266399	200710	282769	1.4547e+06	1.66482e+06	1.44082e+06	1.56397e+06	617355	847451	434694	3.27636e+06	2.8946e+06	3.5349e+06	4.66024e+06
Master Protein	PSME_00002665-RA	PREDICTED: poly	25	14	39	14	749	83.8	5.87	120.15	14	83368.3	72758.1	3.69183e+06	162982				962217	186768	91585.9	27397.9		26.75	10.04	16.47	1.05				28.51	38.59	85.83			83368.3	123926	77229	65290	75788.3	69849.1	82262	3.69183e+06	3.58042e+06	4.77806e+06		164199	161775
Master Protein	PSME_00002667-RA	PREDICTED: FCH domain only protein 1-like	11	5	21	5	761	81.8	5.45	62.95	5	97551	524360	401918	591718	617041	50343.3		754344	602685	1.1755e+06	271921	409640	42.56	17.85	9.22	3.06	9.65			25.1	16.18	14.46	34.68	14.69	134659	53652.5	97551	411381	547407	636194	502284	453374	401918	379367	610954	591718	574717	617041
None	PSME_00002670-RA	PREDICTED: 60S ribosomal protein L23a-like	43	8	64	8	129	14.6	10.18	193.6	8	1.54669e+07	1.03288e+07	5.15305e+06	1.38587e+07	1.90519e+06	5.22853e+06	659281	6.83815e+06	673216	6.93192e+06	4.45061e+06	255120	6.84	10.65	25.95	9.18	33.91	3.78	70.99	52.1	53.73	32.14	18.09	31.8	1.45531e+07	1.54669e+07	1.66766e+07	9.27593e+06	1.15334e+07	1.11039e+07	9.6079e+06	5.56666e+06	5.15305e+06	3.29126e+06	1.57271e+07	1.38587e+07	1.32038e+07	3.11116e+06
Master Protein	PSME_00002671-RA	PREDICTED: 60S ribosomal protein L23a-like	42	9	69	9	151	17.3	10.33	204.42	9	1.54669e+07	1.03288e+07	5.15305e+06	1.38587e+07	1.90519e+06	5.22853e+06	659281	6.83815e+06	673216	6.93192e+06	4.45061e+06	255120	6.84	10.65	25.95	9.18	33.91	3.78	70.99	52.1	53.73	32.14	18.09	31.8	1.45531e+07	1.54669e+07	1.66766e+07	9.27593e+06	1.15334e+07	1.11039e+07	9.6079e+06	5.56666e+06	5.15305e+06	3.29126e+06	1.57271e+07	1.38587e+07	1.32038e+07	3.11116e+06
Master Protein	PSME_00002673-RA	PREDICTED: sister chromatid cohesion 1 protein 4	2	2	14	2	2237	245.9	5.24	40.03	2		1.22051e+06		2.24036e+06	683073	72329.7		164160	2.22423e+06	534835	1.83459e+06	873790		12.05		24.9	3.88	21.65		34.92	11.93	35.86	21.08	21.76				1.39083e+06	1.06085e+06	1.29619e+06	1.14925e+06				1.55692e+06	2.24036e+06	2.60342e+06	683073
Master Protein	PSME_00002674-RA	PREDICTED: short-chain dehydrogenase reductase 2a-like	25	5	30	3	289	30.7	6.54	77.6	5	521855	98532.8	42986.6	84812.3	101645					56584.2	862950	82622.1	7.88	19.5		24.99	13.42						17.43	28.77	521855	575170	492863	124088	93196.7	77794.7	104174	42986.6			74717	118978	84812.3	101645
Master Protein	PSME_00002680-RA	PREDICTED: hydroquinone glucosyltransferase-like	11	5	39	4	478	52.3	5.22	52.81	5		86624.3	47389.8	107134		293566	122523	408519	498001	5.11655e+06	52820.6			64.55	46.54	44.18		86.82	17.06	12.69	18.35	24.61	21.58					32840.9	183328	94840.2	79120.1	27334.8	73075.6	47389.8	107134	169222	68539.9
Master Protein	PSME_00002681-RA	PREDICTED: hydroquinone glucosyltransferase-like	6	3	37	1	478	52.9	5.72	44.91	3									117049	1.07635e+06											24.9	7.39
Master Protein	PSME_00002687-RA	PREDICTED: L-ascorbate oxidase homolog	23	11	186	7	543	60.4	8.95	563.82	11	50151.4	2.12806e+06	191525	8.35511e+06	2.34203e+06			8.31915e+06	4.6036e+06	8.33205e+06	2.26831e+06	6.85876e+06		15.48	31.95	10.01	16.52			45.51	7.54	14.71	13.35	7.4		50151.4		1.63269e+06	2.31895e+06	2.28026e+06	1.98603e+06	191525	188246	318720	7.61549e+06	9.29811e+06	8.35511e+06	2.34203e+06
Master Protein	PSME_00002688-RA	PREDICTED: L-ascorbate oxidase homolog	30	13	69	10	535	59.5	8.41	194.95	13	26156.9	104701		103116	5.86545e+07	11869.1		91427.1	27985.1	115061	44958.6		54.28				10.45			59.32	63.61	40.87	52			17453.9	39199.4	104701									103116	5.86545e+07
Master Protein	PSME_00002690-RA	PREDICTED: L-ascorbate oxidase homolog	29	11	37	9	554	61	8.53	119.22	11			57036.7		9.64931e+06		183200	89884.7	102272								7.36			53.82	29.94													57036.7				9.64931e+06
Master Protein	PSME_00002692-RA	PREDICTED: L-ascorbate oxidase homolog	25	10	114	7	546	60.5	9.11	353.33	10	335752	596908	746257	1.6441e+06	2.05941e+06	105466	137472	1.0697e+07	9.85148e+06	4.65213e+06	2.89338e+06	1.50831e+06	32.07	22.16	22.78	8.31	2.95			38.05	9.52	18.72	7.02	15.95	453976	335752	235097	361249	607748	602646	591226	746257	943651	597443	1.5152e+06	1.6441e+06	1.78902e+06	2.04533e+06
None	PSME_00002693-RA	PREDICTED: flavonol synthase/flavanone 3-hydroxylase	2	1	1	1	674	76.9	7.21	2.63	1			154635					158394	35773.2						53.94					40.87												187498	154635	51755.4
Master Protein	PSME_00002694-RA	PREDICTED: hyoscyamine 6-dioxygenase-like	11	2	2	2	415	47.4	6.87	6.34	2			149196					93287.4	17886.6						40.93					60.97												149960	149196	63802.2
None	PSME_00002698-RA	PREDICTED: hyoscyamine 6-dioxygenase-like	2	1	1	1	652	74.2	5.82	2.63	1			154635					158394	35773.2						53.94					40.87												187498	154635	51755.4
None	PSME_00002701-RA	PREDICTED: flavonol synthase/flavanone 3-hydroxylase-like	18	4	26	4	194	21.9	6.2	67.77	4		3.68878e+06	272822	4.13139e+06	74457.7				284693	1.00305e+07	264644			10.76		16.94	24.25					33.17	41.43					3.03894e+06	3.9083e+06	3.58818e+06	3.79221e+06			272822	4.3308e+06	4.13139e+06	3.11257e+06	81970.9
None	PSME_00002702-RA	PREDICTED: serine hydroxymethyltransferase 4-like	5	1	26	0	250	27.9	9.72	69.43	1
None	PSME_00002704-RA	PREDICTED: serine hydroxymethyltransferase 4	6	1	26	0	215	24.1	9.58	69.43	1
None	PSME_00002705-RA	PREDICTED: serine hydroxymethyltransferase 4	16	2	32	0	115	13	8.44	68.81	2
Master Protein	PSME_00002710-RA	PREDICTED: aldehyde dehydrogenase family 2 member C4 isoform X1	28	12	17	11	517	56.5	6.54	46.36	12	52446.2	35017	148060	171090	138283	35678.8		678231	271210	1.85862e+06		49787.3		10.81	22.07	6.67	24.9	29.3		71.14	9.96	47.21		23.43			52446.2	35017	41476.2		34192.3	137895	148060	204898	171090	160653	183524	181138
None	PSME_00002715-RA	TLC ATP/ADP transporter isoform 2	2	1	8	1	557	62	7.68	25.22	1		1.54555e+06	2.94677e+06	2.11033e+06	1.51811e+06	340906		864233	378727	1.94726e+06	794201	774290		11.23	18.14	10.5	4.09	25.21		35.26	29.79	28.02	48.29	15.42				1.47484e+06	1.61965e+06	1.62056e+06	1.26502e+06	2.35666e+06	3.40714e+06	2.94677e+06	2.11033e+06	2.08773e+06	2.50502e+06	1.61615e+06
None	PSME_00002718-RA	macrophage migration inhibitory factor	7	1	5	1	204	22	9.61	16.23	1	645158	93394.4	3.29036e+06			462366		661485	1.58106e+06	121419		203251	14.15		19.34					9.45	41.22				790425	608053	645158				93394.4	3.74393e+06	3.29036e+06	2.52446e+06
None	PSME_00002719-RA	12-oxophytodienoate reductase-like protein	6	2	2	1	407	45.4	9.04	5.83	2			78900.8		855819			119316							8.99		31.94			19.68												77218.5	90792.2	78900.8				1.127e+06
Master Protein	PSME_00002720-RA	PREDICTED: 40S ribosomal protein S14	56	13	183	2	192	20.9	10.46	548.89	13	368117	3.1552e+06	1.29521e+06	3.09845e+06	1.7911e+06			1.25301e+06	373697	2.39497e+06	920748	2.77084e+06	6.86	3.96	25	17.83	18.33			8.51	6.27	6.83	6.36	13.5	368117	328433	373089	3.1541e+06	3.36489e+06	3.06839e+06	3.1563e+06	1.36589e+06	1.29521e+06	830287	4.10149e+06	3.00816e+06	3.09845e+06	2.40001e+06
Master Protein	PSME_00002733-RA	PREDICTED: linoleate 9S-lipoxygenase 6-like	12	7	57	1	857	96.9	8.44	174.46	7	312688	7.62653e+06	348322	7.5048e+06	326482	236428	167256	1.38601e+06	8.00044e+06		1.42808e+06	1.06026e+06	23.38	21.49	43.49	17.16	87.46	18.39	20.8	32.93	35.06			14.25	264634		369469	5.03318e+06	7.42158e+06	8.65321e+06	7.83715e+06	253485	478642		6.71567e+06	9.34205e+06	7.5048e+06	1.28482e+06
None	PSME_00002736-RA	PREDICTED: 5-methyltetrahydropteroyltriglutamate--homocysteine methyltransferase-like	5	1	32	0	171	19.4	6.21	73.13	1
None	PSME_00002738-RA	PREDICTED: GDSL esterase/lipase LTL1-like	8	1	19	1	182	20.2	8.9	58.55	1		946818		3.37379e+06	833786		96964.3							7.5		16.25	28.49											825753	964707	929262	979538				2.65898e+06	3.68566e+06	3.37379e+06	1.24666e+06
Master Protein	PSME_00002746-RA	PREDICTED: DEAD-box ATP-dependent RNA helicase 38-like	18	4	56	4	233	26.6	8.88	145.98	4	1.64135e+06	2.23619e+06	1.76225e+06	2.03089e+06	2.01761e+06	992821	77668.5	2.4158e+06	1.43431e+06	2.28632e+06	1.92137e+06	1.66713e+06	8.18	4.29	8.45	3.17	6.13	3.21	81.63	16.44	6.61	17.89	8.67	11.18	1.67309e+06	1.64135e+06	1.43456e+06	2.27394e+06	2.22783e+06	2.06359e+06	2.24457e+06	1.85113e+06	1.76225e+06	1.56611e+06	1.99497e+06	2.03089e+06	2.12095e+06	2.01761e+06
Master Protein	PSME_00002749-RA	PREDICTED: zinc-finger homeodomain protein 4-like	16	2	4	2	250	27.7	8.51	10.42	2		297870	220176	319451											7.49	36.98												297870				220176	225545	195522	319451	446413	206790
Master Protein	PSME_00002753-RA	Rhodanese/Cell cycle control phosphatase superfamily protein isoform 2, partial	7	1	3	1	128	14.9	9.85	6.35	1	1.06186e+06			207628							751578		1.94			20.45							60.99		1.06186e+06	1.03554e+06	1.07606e+06									240184	179484
Master Protein	PSME_00002754-RA	PREDICTED: rhodanese-like domain-containing protein 14, chloroplastic	10	1	1	1	119	13.2	5.45	2.94	1	520403										117250		22.8										71.63		520403	429219	673365
Master Protein	PSME_00002755-RA	PREDICTED: ras-related protein RABA5a-like	19	4	51	1	223	24.9	5.2	119.43	4				222298	88357.2			493600	248475	170261	66196.2					5.99	7.09			36.2	29.15	72.45	20.21												222298	203795	229087	88357.2
Master Protein	PSME_00002757-RA	PREDICTED: heparanase-like protein 3	8	4	14	1	533	58.4	6.37	38.73	4	155369										785491		7.1										22.78		155369	172277	150764
None	PSME_00002763-RA	PREDICTED: ras-related protein Rab7-like	25	4	36	4	182	20.7	4.82	87.27	4	1.08619e+06	1.0356e+06	663301	1.57125e+06	2.21655e+06	739499	98964.1	2.8918e+06	3.99294e+06	3.87864e+06	2.13306e+06	3.63954e+06	5.78	21.75	30.93	14.72	8.07	22.08	77.78	23.12	12.04	6.37	46.57	23.65	1.08619e+06	1.00419e+06	1.12567e+06	1.08474e+06	668517	1.1413e+06	988693	663301	1.02407e+06	584815	1.83063e+06	1.57125e+06	1.36397e+06	1.97756e+06
None	PSME_00002765-RA	PREDICTED: LOW QUALITY PROTEIN: 7-deoxyloganetin glucosyltransferase-like	3	1	5	0	545	61.1	5.39	13.83	1
Master Protein	PSME_00002768-RA	PREDICTED: 5-methyltetrahydropteroyltriglutamate--homocysteine methyltransferase 1	31	21	291	8	766	85.3	6.37	860.38	21	227734	720094	19469.9	1.79057e+06	5.24218e+06	39041.3		235776	98215.4	103679	778196	29807.8	12.37	8.65	28.47	20.74	15.91	93.25		12.07	37.57	45.96	11	20.24	275557	227734	220677	738641	702012	624381	765160		15875.2	23878.6	1.73016e+06	1.79057e+06	2.47649e+06	5.24218e+06
Master Protein	PSME_00002769-RA	PREDICTED: 5-methyltetrahydropteroyltriglutamate--homocysteine methyltransferase 1-like	17	10	175	1	795	88.3	6.51	524.89	10					1.00245e+06					88434.8							7.68					44.02																957888
None	PSME_00002775-RA	Transitional endoplasmic reticulum ATPase, putative	20	17	245	0	501	55.9	5.17	646.19	17
None	PSME_00002781-RA	PREDICTED: ribulose bisphosphate carboxylase/oxygenase activase, chloroplastic isoform X2	6	1	6	0	169	19.4	8.87	12.91	1
None	PSME_00002784-RA	PREDICTED: O-acyltransferase WSD1-like	3	2	6	2	515	58.1	8.91	14.65	2	120143	76823.4	102428	77139.3	3.30089e+06					239004				53.76			13.69					30.53				120143		113591	140594	51956.8	44094.9			102428	77139.3			3.08987e+06
Master Protein Rejected	PSME_00002788-RA	PREDICTED: 4-coumarate--CoA ligase-like 7	3	2	6	0	485	55.2	8.27	7.08	2
None	PSME_00002790-RA	PREDICTED: probable phosphoribosylformylglycinamidine synthase, chloroplastic/mitochondrial	7	4	8	4	813	89.2	5.34	25.34	4	62846.4	72733.8	566651	174769	88216.9	106821		594575	723634	51374.4	54821.4		6.06	44.94	24	9.25	38.6	12.06		7.77	25.31	20.58	60.23		62846.4	56922.7	63746.3	47132.8	68670.3	77037.7	133035	566651	603938	373738	174769	156156	188010	109116
None	PSME_00002803-RA	PREDICTED: probable terpene synthase 9 isoform X2	2	1	2	0	555	63.5	5.58	4.85	1
Master Protein	PSME_00002804-RA	P-loop containing nucleoside triphosphate hydrolases superfamily protein isoform 2	4	2	5	2	592	66.9	7.03	13.72	2	184350	916144	425223	708031	586455			635400	107038	701481	241442	82015.9	29.05	33.46	20.98	7.97	4.93			33.1	5.26	14.42	39.2	5.99	212905	116135	184350	438232	941160	891792	1.09101e+06	425223	481114	313560	676783	788732	708031	606445
Master Protein	PSME_00002806-RA	PREDICTED: protein MSP1-like	23	3	8	3	219	24.7	6.81	18.01	3	567405	302874	639970	212668	268711	9207.28		580564	842737	365046	38458.1		25.78	15.76	24.73	11.83	31.14	149.13		18.5	11.82	33.91	71.67		616858	365499	567405	361786	318339	248343	288160	640616	400309	639970	212668	244089	193277	356653
None	PSME_00002812-RA	PREDICTED: cell division control protein 48 homolog D	11	8	122	0	705	79.1	6.42	360.76	8
None	PSME_00002826-RA	PREDICTED: probable nucleoredoxin 2 isoform X1	11	2	8	2	190	21.3	5.43	27.01	2	22527.1	14496.9	176537		18542.6	9344.65		162713	2.22356e+06		20352.6				12.08						21.68						22527.1		14496.9			196864	176537	154381
None	PSME_00002837-RA	PREDICTED: endoglucanase 3-like isoform X1	2	1	5	0	500	55.2	7.66	10.25	1
None	PSME_00002838-RA	PREDICTED: endoglucanase 3-like isoform X1	2	1	5	0	543	60	8.51	10.25	1
Master Protein	PSME_00002845-RA	PREDICTED: protein SRG1	12	4	27	3	395	44.7	5.69	69.79	4	2.36439e+06	363007	30490.2	1.12261e+06	108093	23262.1		70702.1		74207.3	1.12581e+06	75267.9	8.97	19.89		12.28	19.08			8.59		39.22	6.71	6.91	2.36439e+06	2.45574e+06	2.06238e+06	489562	312638	374309	352047		30490.2		1.19405e+06	1.12261e+06	936219	109832
None	PSME_00002850-RA	BRASSINOSTEROID INSENSITIVE 1-associated receptor kinase 1 precursor, putative	1	1	5	1	829	92.4	5.82	10.35	1		1.45935e+06	2.56562e+06	664909	876715	1.12048e+06	1.05508e+06		1.33917e+06	2.30478e+06	80426.8	484756		11.27	7.21		10.21	7.08	92.16		8.27	24.1						1.45746e+06	1.46124e+06	1.18575e+06	1.55552e+06	2.36554e+06	2.56562e+06	2.73333e+06	664909			1.03731e+06
None	PSME_00002853-RA	PREDICTED: putative receptor-like protein kinase At4g00960	3	1	1	1	377	42.4	7.83	2.03	1	247240		347140			3.78935e+06	38981.7	343354		1.43015e+06	754974	119840	17.45		21.49			8.9				20.69	19.56		258165	247240	183919					347140	302066	456071
Master Protein Candidate	PSME_00002854-RA	PREDICTED: putative receptor-like protein kinase At4g00960	11	2	10	1	171	19.4	7.03	22.74	2	247240		347140			3.78935e+06	38981.7	343354		1.43015e+06	754974	119840	17.45		21.49			8.9				20.69	19.56		258165	247240	183919					347140	302066	456071
None	PSME_00002856-RA	PREDICTED: sister chromatid cohesion protein DCC1	4	2	10	2	433	49.8	5.07	27.1	2	632651	1.91921e+06	590245	1.28583e+06	1.42164e+06	266250		716656	410505	1.69643e+06	906553	409835	6.91	12.3	25.86	16.07	4.95	11.55		18.12	10.79	14.64	8.11	55.8	587467	674799	632651	2.26401e+06	1.9328e+06	1.68329e+06	1.90571e+06	590245	725793	425936	1.41062e+06	1.28583e+06	1.02072e+06	1.31245e+06
Master Protein	PSME_00002857-RA	PREDICTED: putative receptor-like protein kinase At4g00960	3	2	10	1	670	73.7	7.12	22.74	2	247240		347140			3.78935e+06	38981.7	343354		1.43015e+06	754974	119840	17.45		21.49			8.9				20.69	19.56		258165	247240	183919					347140	302066	456071
Master Protein	PSME_00002858-RA	PREDICTED: putative receptor-like protein kinase At4g00960	2	1	2	1	505	55.8	8.56	4.87	1	53021.5		159150	97958							311852	220579											8.99	24.48	53021.5							159150			97958
Master Protein	PSME_00002859-RA	PREDICTED: elongation factor Ts, mitochondrial	10	4	41	4	623	68.6	9.03	121.54	4	168865	145037	409918	295859	465545	64939.9		1.47613e+06	1.35784e+06	625476	242650	264453	32.44	48.04	26.02	18.6	2.12	13.98		1.24	11.52	9.04	75.04	71.09	168865	256135	138758	296797	109172	146844	143252	409918	412731	250202	377082	264444	295859	450115
None	PSME_00002870-RA	PREDICTED: stress-related protein	27	5	14	5	225	25.8	8.54	34.37	5		225167	344792	174072	3.01233e+06	26814.7		262444	186556	96989.4	230409			23.98	31.6	44.62	24.85	13.68		28.06	36.68		55.37					147483	208219	243495	266720	197760	381831	344792	131626	306125	174072	2.66433e+06
None	PSME_00002871-RA	Shaggy-related protein kinase kappa	11	1	8	1	92	10.2	4.49	17.19	1	1.00236e+06	501704	416187	435867	899101			1.07647e+06	108958	744274	381537	376607	26.59	16.48	15.42	19.79	2.46			35.72	9.33	46.45	17.82	11.79	1.00236e+06	757984	1.29964e+06	498022	439979	505414	642735	416187	451935	331848	435867	514774	344134	899101
Master Protein	PSME_00002873-RA	PREDICTED: probable LRR receptor-like serine/threonine-protein kinase At1g67720	0	1	1	1	1637	185	6.47	2.02	1	2.79169e+06	5.33563e+06	3.38312e+06	3.03384e+06	3.98859e+06	1.54584e+06	331124	5.69379e+06	9.29899e+06	4.34913e+06	5.12954e+06	4.50594e+06	11.16	8.48	2.55	18.11	5.31	2.45	38.72	8.35	10.35	7.13	7.53	11.31	2.56352e+06	2.79169e+06	3.19184e+06	5.8291e+06	5.29861e+06	5.3729e+06	4.73141e+06	3.24236e+06	3.39629e+06	3.38312e+06	3.03384e+06	3.56622e+06	2.47136e+06	3.71248e+06
None	PSME_00002878-RA	PREDICTED: 60S ribosomal protein L37a isoform X2	18	4	22	4	74	8.4	10.33	53.57	4	503478	1.6274e+06	1.83647e+06	2.0868e+06	515112	973577	214639	1.46225e+06	490190	2.17579e+06	352819	239654	8.21	9	32.76	21.12	19.49	8.11	9.63	45.12	55.35	22.24	16.8	14.51	467532	550579	503478	1.55346e+06	1.73913e+06	1.70487e+06	1.42599e+06	1.83647e+06	2.01744e+06	1.01874e+06	2.29437e+06	2.0868e+06	1.4966e+06	651486
None	PSME_00002879-RA	PREDICTED: histone H3.2	23	3	12	1	83	9.5	11.74	23.61	3	1.73533e+07	1.44334e+08	4.61809e+07	5.76396e+07	1.15314e+07	1.64587e+07	1.1708e+06	1.22425e+07	7.40992e+06	3.6652e+07	2.32356e+07		22.13	24.03	16.28	15.87	5.75	7.55	58.37	41.91	26.33	25.97	56.39		1.73533e+07	1.63006e+07	2.4155e+07	1.21523e+08	2.07636e+08	1.47332e+08	1.41396e+08	4.61809e+07	5.75592e+07	4.23168e+07	6.87587e+07	5.76396e+07	5.02001e+07	1.25592e+07
Master Protein	PSME_00002883-RA	2-oxoacid-dependent dioxygenase	3	1	2	1	412	47	6.06	4.9	1			254488	205291				234395	139768	151961	467291	566303			35.56					30.15	26.62	14.91	50.23	16.54								329043		196825		205291
Master Protein Candidate	PSME_00002887-RA	2-oxoacid-dependent dioxygenase	3	1	2	1	371	42.6	5.2	4.9	1			254488	205291				234395	139768	151961	467291	566303			35.56					30.15	26.62	14.91	50.23	16.54								329043		196825		205291
Master Protein Candidate	PSME_00002889-RA	2-oxoglutarate-iron(II)-dependent oxygenase	3	1	2	1	371	42.3	5.26	4.9	1			254488	205291				234395	139768	151961	467291	566303			35.56					30.15	26.62	14.91	50.23	16.54								329043		196825		205291
Master Protein Candidate	PSME_00002890-RA	Naringenin,2-oxoglutarate 3-dioxygenase, putative	3	1	2	1	332	37.7	5.22	4.9	1			254488	205291				234395	139768	151961	467291	566303			35.56					30.15	26.62	14.91	50.23	16.54								329043		196825		205291
None	PSME_00002891-RA	PREDICTED: protein SRG1	4	1	15	0	384	43.4	5.17	34.87	1
Master Protein	PSME_00002894-RA	PREDICTED: symplekin	2	2	6	2	1044	113	6.18	16.76	2		551354	304645	535659	311493			684545	242397	125652	120907	43266.5		22.74	18.23	20.2	17.94			15.01	5.74	92.24	36.54					462793	614781	753730	494472	304645	323723	225804	535659	538679	368862	351288
Master Protein	PSME_00002903-RA	heparanase, putative	8	4	14	1	529	58.2	6.57	39.23	4	82712	169742	59034.2	237101	739430	262406			103070	189618	294332		42.13	39.89		49.31	19.61	61.75			38.72	77.18			82712	63050.1	140371	155056	144292	185819	318019		59034.2		341178		164774	832204
None	PSME_00002904-RA	PREDICTED: heparanase-like protein 1 isoform X2	6	3	12	1	475	52.3	6.79	33.83	3	153032	173715		83352.8	335246		24931.8		113422		1.09149e+06	1.1918e+06	88.12	42.19			8.48				126.33		20.87	28.85	587087	133208	153032	331449	138868	173167	174265						83352.8	340763
Master Protein	PSME_00002905-RA	PREDICTED: heparanase-like protein 3	8	4	15	2	517	57.3	7.15	44.05	4	76516.2	190231		41676.4	167623		12465.9		114124		1.65082e+06	3.19186e+06	88.12	42.49			8.48				101.89		17.27	19.55	293544	66603.8	76516.2	331891	124077	170368	212409						41676.4	170382
Master Protein	PSME_00002907-RA	Uncharacterized protein isoform 1	21	1	1	1	115	12.6	7.24	3.47	1
None	PSME_00002913-RA	Binding isoform 1	2	1	3	1	457	49.9	5.74	6.03	1	570854		2.05591e+06	1.01035e+06	516807			1.94283e+06	1.29323e+06	615772	674270		31.02		17.7	37.55	56.73			17.82	13.09	2.75	9.48		570854	503809	883147					2.01014e+06	2.72614e+06	2.05591e+06	1.01035e+06	600043	1.33601e+06	790534
None	PSME_00002956-RA	WD-repeat protein, putative	2	1	2	0	436	49.7	5.5	4.57	1
None	PSME_00002957-RA	PREDICTED: purple acid phosphatase 3 isoform X1	12	1	5	1	139	16.4	8.19	19.09	1	40285.6	43289.6	188669						1.13559e+06					14.92							43.43				40285.6			38940.4			48124.6			188669
None	PSME_00002958-RA	PREDICTED: 11-beta-hydroxysteroid dehydrogenase-like 5 isoform X1	11	2	22	0	244	27.2	6.71	67.36	2
Master Protein	PSME_00002959-RA	Desiccation-related protein PCC13-62	16	5	24	2	317	34.2	7.02	83	5			109289			2.18388e+06	248719	88593.8	61842.3		113627							16.89	23.83				21.63											109289
None	PSME_00002960-RA	erythroid differentiation-related factor 1, putative	8	1	1	0	146	16.3	4.77	2.08	1
Master Protein	PSME_00002971-RA	PREDICTED: lysine--tRNA ligase-like isoform X1	30	22	155	22	778	88.1	7.47	402.09	22	782182	7.54844e+06	4.61302e+06	5.5045e+06	5.39991e+06	1.28302e+06	139598	3.89278e+06	2.30357e+06	3.88912e+06	3.47551e+06	211092	22.43	6.94	3.56	8.66	7.04	7.9	89.15	15.93	21.23	23.48	23.64	85.38	782182	593899	939654	8.37237e+06	7.55084e+06	7.54603e+06	7.10008e+06	4.86983e+06	4.61302e+06	4.55814e+06	5.41917e+06	6.32053e+06	5.5045e+06	5.93015e+06
Master Protein	PSME_00002972-RA	PREDICTED: plasma membrane-associated cation-binding protein 1	19	3	9	3	207	22.8	4.63	23.4	3	34552.1	107384	40536.3		628583			1.41918e+06		4.66855e+06	116020	151190	22.68	16.3			8.19			28.86		19.64			34552.1	47435.2	31230	114775	100469	130178	89314.6			40536.3				683924
None	PSME_00002977-RA	PREDICTED: poly(rC)-binding protein 1 isoform X1	12	3	34	1	416	47.1	5.5	104.28	3			1.91373e+06		287837	414151	185262	231450	646324			369055			17.84		21.11			97.11	101.6			8.19								1.50474e+06	1.91373e+06	2.16182e+06				247643
Master Protein	PSME_00002981-RA	PREDICTED: glutamine--fructose-6-phosphate aminotransferase	2	1	1	1	725	79.6	6.57	2.86	1	74739.2	232777	80265					109922		422017	134455	149177	4.87	23.95	11.31					126.19					77356.1		72210.8	137121	234639	230930	248163	74085	86960.6
Master Protein	PSME_00002982-RA	Uncharacterized protein L484_022390	22	4	83	3	174	19.6	4.94	237.15	4	232356	826105	957937	775287	1.78794e+06	142469	22617.6	918499	307631	608846	598335	806998	22.69	24.55	1.2	30.28	5.85			1.46	20.04	6.1	15.27	11.05	232356	202660	311915	1.06055e+06	568873	806829	845841	939995	961144	957937	1.04025e+06	775287	561278	1.6773e+06
Master Protein	PSME_00002985-RA	Beta-glucosidase 17 isoform 2	17	8	48	3	564	63.4	9.16	93.02	8		36027.4	14136	26376	14142.6			23333	17040.5	2.06398e+06	25292.3	13747		46.36		32.13				74.65		9.56	0.08	14.45				10934.5	39842.7	32577.5	44293.8		14136		33238.5		20930.3
Master Protein	PSME_00002987-RA	PREDICTED: beta-glucosidase 13 isoform X2	7	3	7	1	486	54.4	5.9	17.69	3									39784.2	1.53318e+06											21.43	11.3
Master Protein	PSME_00002992-RA	PREDICTED: eukaryotic translation initiation factor 2 subunit beta isoform X1	16	4	41	2	294	33.5	5.95	107.91	4	135244	527150	377990	877154	1.04721e+06	553445	435384	1.08379e+06	1.04162e+06	2.72733e+06	321442		23.36	26.1	36.18	6.1	2.84	8.71		6.73	5.3	10.38	29.27		135244	120295	185884	671098	390598	439078	632888	500528	377990	232784	930748	877154	823766	1.01574e+06
Master Protein Rejected	PSME_00002993-RA	PREDICTED: eukaryotic translation initiation factor 2 subunit beta	19	4	28	0	221	25.2	7.65	68.05	4
None	PSME_00002994-RA	PREDICTED: eukaryotic translation initiation factor 2 subunit beta isoform X1	25	1	18	1	52	5.9	4.81	52.97	1	270488	967030	628831	1.42563e+06	1.68531e+06	1.10689e+06		1.74869e+06	1.82103e+06	4.23989e+06	642884		23.36	15.83	30.83	8.05	2.3	8.71		5.66	2.1	13.76	29.27		270488	240590	371768	1.09801e+06	781195	878156	1.0649e+06	866307	628831	465569	1.59301e+06	1.42563e+06	1.36623e+06	1.68115e+06
None	PSME_00002996-RA	PREDICTED: cysteine-rich receptor-like protein kinase 10	1	1	9	0	1390	154.4	6.65	20.7	1
Master Protein	PSME_00002998-RA	PREDICTED: protein DA1-related 1	14	6	23	6	495	55.6	6.43	68.21	6	2.3858e+06	7.0106e+06	1.27543e+06	1.03878e+07	1.03811e+07	2.23887e+06	257999	4.67751e+06	3.69379e+06	1.09065e+07	7.00102e+06	4.80741e+06	12.99	7.46	25.69	16.22	8.74	4.42	114.96	16.24	6.03	12.64	11.17	24.23	2.65184e+06	2.3858e+06	2.04058e+06	6.48824e+06	7.31722e+06	6.71683e+06	7.62479e+06	1.27543e+06	1.50286e+06	883029	1.04142e+07	7.72931e+06	1.03878e+07	1.03811e+07
None	PSME_00003000-RA	PREDICTED: pectinesterase-like	1	1	11	0	901	100.3	8.12	16.9	1
Master Protein	PSME_00003012-RA	PREDICTED: ABC transporter C family member 2	2	2	6	2	1317	146.3	6.7	16.35	2	40960.5	57175.3	115498	63721.6	60819.9	14578.7		208306	14516.2	39750.5	37318.6			6.48	54.43	26.88	9.56	18.55		33.58		38.52	17.94				40960.5		51124.6	57469.4	57175.3	115498	209338	69050.1	89653.3	53694.6	63721.6	63005.8
None	PSME_00003026-RA	PREDICTED: 60S ribosomal protein L5-like isoform X2	7	2	40	2	184	20.2	5.08	108.56	2	1.4999e+06	2.79888e+06	3.97822e+06	6.59639e+06	1.95653e+06	4.75311e+06	258267	3.00732e+06	861385	5.09733e+06	1.99653e+06		10.23	16.36	9.72	11.83	14.6	3.09	92.75	29.6	18.49	7.08	33.42		1.50851e+06	1.4999e+06	1.25262e+06	2.66482e+06	3.51296e+06	2.93969e+06	2.41434e+06	3.97822e+06	3.62319e+06	4.39963e+06	6.28499e+06	7.82991e+06	6.59639e+06	2.42232e+06
Master Protein	PSME_00003030-RA	PREDICTED: acyl-coenzyme A oxidase 3, peroxisomal-like	7	2	6	1	413	46.8	8.75	12.59	2	665406		86914.7					74586.3					20.02							102.1					776420	665406	516085						86914.7
Master Protein	PSME_00003031-RA	not_annotated	9	1	2	1	148	16.3	5.64	5.2	1	1.16629e+06		869574						886349	142541	2.02072e+06	2.13814e+06	3.89		24.79						10.54		12.82	8.34	1.16629e+06	1.19075e+06	1.10369e+06					869574	819508	1.26521e+06
Master Protein	PSME_00003032-RA	PREDICTED: acyl-coenzyme A oxidase 3, peroxisomal-like isoform X1	5	3	8	1	627	70.5	8.4	19.45	3	626328	269432	65369.6	464284	380298	367059				519531			17.79	38.44	43.72	11.92	9.67	10.99				11.44			753905	626328	528178	313994	231195	178577	433765	65369.6	128272	62151.7	514115	404382	464284	380298
None	PSME_00003033-RA	PREDICTED: acyl-coenzyme A oxidase 3, peroxisomal-like isoform X1	4	1	2	1	522	58.7	7.15	6.43	1	665406		86914.7					74586.3					20.02							102.1					776420	665406	516085						86914.7
None	PSME_00003037-RA	PREDICTED: cysteine-rich receptor-like protein kinase 2	2	1	9	0	775	85.6	7.91	20.7	1
Master Protein	PSME_00003039-RA	PREDICTED: probable aquaporin PIP2-2	11	3	13	2	357	38.7	8.34	33.43	3		235946	313907	294481	345792	168581	173484	185095	838536	1.9123e+06	351783	92929.8		32.74		29.35	25.31	12.48		75.57	34.77	27.46	22.64	33.65				157526	263406	345445	211350			313907	193401	294481	357272	380254
Master Protein Candidate	PSME_00003044-RA	Autoinhibited Ca(2+)-ATPase 10 isoform 1	1	1	1	1	945	104.2	6.74	3	1			448703												9.84																	462575	448703	383124
Master Protein	PSME_00003058-RA	PREDICTED: serine/threonine-protein phosphatase 4 regulatory subunit 3-like isoform X1	2	1	6	1	946	106	5	16.14	1		148785	63799.5	59105.4				204629	64161.1					44.44		5.72				26.89								58161.9		151319	148785		63799.5		61544.8	56762.7
Master Protein	PSME_00003059-RA	PREDICTED: uncharacterized histidine-rich protein DDB_G0274557-like	2	2	8	2	779	89.4	3.57	21.94	2	677586	309755	551805	269612	166341	123779	2.05489e+07	972229	252205	438220	625431	133893	11.6	68.48	41.37	12.88	21.53		40.6	44.6	88.33	35.97	56.81	8.48	677586	570126	716828	882542	286553	309755		596045	551805	243769	295385		246088
Master Protein	PSME_00003060-RA	PREDICTED: vicilin-like antimicrobial peptides 2-2	11	3	5	2	213	25.5	5.85	16.25	3		52486.3	45564.4	69403	43272		642950	58950.5	65644.6	74130.7						8.79			50.72	28.44									52486.3					45564.4		73860	65214.9
None	PSME_00003061-RA	PREDICTED: putative expansin-B2	9	1	2	1	176	19.3	9.09	7.37	1		149512	679942	214103	220496					257012	156401	247398		11.41	32.42	21.46								21.74					173350	149512	139068	834291	679942	420557		249482	183741
Master Protein	PSME_00003062-RA	PREDICTED: vicilin-like antimicrobial peptides 2-2	9	2	5	1	244	29.1	5.45	14.65	2		78808.6		161321	796153		1.43992e+06	94406.9	81457.4	79782		150788		5.61		33.59	12.89		22.7	0.59								79067.3	78808.6		71512.8				126399	161321	242058	957153
Master Protein	PSME_00003063-RA	PREDICTED: transcription elongation factor SPT6	19	19	48	19	1809	202.6	5.16	173.24	19	108368	53740.9	2.41833e+06	115885	70128.6	85704.6	38631.1	57279.6	94066.8		134415	120633	53.95	61.33	7.61		34.03	63.83	26.96	9.04	39.74		4.97	12.41	44765.8	108368	155252	53740.9	131042		45703.8	2.41833e+06	2.14242e+06	2.47678e+06		115885		89634.4
None	PSME_00003078-RA	PREDICTED: E3 ubiquitin-protein ligase UPL1-like	8	1	2	1	186	21.5	5.63	5.62	1	91775.7	54000.9	834010			20051.6		1.25403e+06	762899	26832.8			18.93												109807	91775.7	74922.8		54000.9					834010
Master Protein	PSME_00003087-RA	Os12g0623900	45	34	711	7	740	81.5	5.92	2164.02	34	2.45159e+06	5.06911e+06	8.08517e+06	7.45323e+06	1.72582e+07	4.04326e+06	333281	4.21766e+07	2.47511e+07	8.55157e+06	6.94167e+06	1.8105e+06	25.04	7.44	15.69	13.02	11.29	17.96	35.9	21.5	14.27	31.46	61.4	27.69	3.14183e+06	2.45159e+06	1.89414e+06	4.44749e+06	5.27129e+06	5.18342e+06	4.95732e+06	8.08517e+06	9.52689e+06	6.9627e+06	7.45323e+06	9.05449e+06	7.1411e+06	1.42694e+07
Master Protein	PSME_00003091-RA	PREDICTED: double-strand break repair protein MRE11	4	1	1	1	303	33.1	7.02	2.97	1		97279.6	297716		283413			353852	124530						2.18					26.61	27.63							97279.6				307687	295341	297716
Master Protein	PSME_00003097-RA	Mitogen-activated protein kinase kinase 6	2	2	8	1	925	102	5.5	20.46	2	397373	3.73656e+06	1.10112e+06	1.79081e+06	2.14509e+06			2.23281e+06	2.06615e+06	2.20526e+06	1.15772e+06		20.86	11.66		32.34	2.54			2.23	37.05	24.01	14.18		461021		342512	2.92503e+06	3.77947e+06	3.73001e+06	3.74311e+06		1.10112e+06		2.81733e+06	1.79081e+06	1.56938e+06	2.22815e+06
None	PSME_00003100-RA	PREDICTED: 40S ribosomal protein S13	15	3	45	3	144	16.6	10.11	122.37	3	481226	2.70398e+06	2.54415e+06	3.22693e+06	979080	1.7895e+06	179386	2.39921e+06	351524	2.59663e+06	457863		19.59	13.23	5.18	18.97	15.13	1.47	65.49	24.94	39.34	36.74	48.28		423060	616658	481226	2.10929e+06	2.77681e+06	2.63306e+06	2.88683e+06	2.68524e+06	2.54415e+06	2.42124e+06	3.69398e+06	3.22693e+06	2.51023e+06	1.02684e+06
None	PSME_00003103-RA	Fork head transcription factor 1	4	1	2	1	357	40.1	6.52	7.27	1		2.15079e+06	349801	1.70981e+06	374990			356542	304519		112433			37.3	49.66	48.07				89.15	36.4							2.19643e+06	834052	2.1061e+06	2.34332e+06	118541	363801	349801	3.01697e+06	1.70981e+06	1.17848e+06	374990
None	PSME_00003105-RA	PREDICTED: actin-like isoform X2	30	8	117	0	286	32.7	6.47	265.74	8
Master Protein	PSME_00003115-RA	not_annotated	5	1	3	1	226	25.2	4.39	8.88	1	643632							555731	2.85501e+06				15.56							2.68	38.94				496208	670664	643632
Master Protein	PSME_00003116-RA	aromatic amino acid hydroxylase, partial	31	6	10	6	262	30.3	6.92	25.02	6	218796		31325.4		17941.4	31179.9	31856.2	361298	1.33941e+06		26412.5	32304.9	3.21		10.04			25.04	30.25	39.72	33.95				210635	218796	224575					33633	29176.1
Master Protein Candidate	PSME_00003120-RA	PREDICTED: granule-bound starch synthase 1, chloroplastic/amyloplastic-like isoform X3	40	21	436	10	563	62	6.8	1225.23	21	1.80979e+07	5.5175e+06	7.56965e+06	1.09291e+07	1.46205e+07	562808	167490	227905	181853	5.36248e+06	7.28462e+07	4.49167e+07	6.63	8.86	29.5	6.75	3.8	25.26	103.09	69.42	36.73	15.72	12.59	5.63	1.62315e+07	1.80979e+07	1.83711e+07	6.37246e+06	5.34382e+06	5.2731e+06	5.69682e+06	7.56965e+06	7.6275e+06	4.28131e+06	1.09291e+07	9.7284e+06	1.09904e+07	1.46205e+07
Master Protein	PSME_00003121-RA	PREDICTED: granule-bound starch synthase 1, chloroplastic/amyloplastic-like isoform X3	40	21	436	10	573	63	7.11	1225.23	21	1.80979e+07	5.5175e+06	7.56965e+06	1.09291e+07	1.46205e+07	562808	167490	227905	181853	5.36248e+06	7.28462e+07	4.49167e+07	6.63	8.86	29.5	6.75	3.8	25.26	103.09	69.42	36.73	15.72	12.59	5.63	1.62315e+07	1.80979e+07	1.83711e+07	6.37246e+06	5.34382e+06	5.2731e+06	5.69682e+06	7.56965e+06	7.6275e+06	4.28131e+06	1.09291e+07	9.7284e+06	1.09904e+07	1.46205e+07
Master Protein Rejected	PSME_00003122-RA	PREDICTED: granule-bound starch synthase 1, chloroplastic/amyloplastic-like isoform X3	25	3	28	0	122	13.6	5.52	66.83	3
Master Protein	PSME_00003123-RA	glucose and ribitol dehydrogenase homolog 1-like precursor	32	12	80	12	400	44.4	6.21	239.81	12	274010	68206.5	1.45703e+07	61989	3.69175e+06	1.8321e+06	1.07805e+06	69667	75039.2	111127	153613		13.38	4.76	4.79	57.3	3.09	41.58	21.3	4.56			19.95		274010	249086	323265			70542.9	65947.5	1.45703e+07	1.37232e+07	1.50977e+07	61927.5	61989	153843	3.68222e+06
Master Protein	PSME_00003124-RA	PREDICTED: UDP-glucose:glycoprotein glucosyltransferase	17	12	43	12	946	107.4	6.38	121.11	12	372746	736056	806791	1.37345e+06	516291	268375	18252.7	1.4681e+06	215302	337269	543708		8.15	25.97	4.8	10.71	14.79	8.24		21.05	35.49	18	33.25		410116	349114	372746	766485	706836	941826	485508	806791	836280	760101	1.43505e+06	1.16445e+06	1.37345e+06	400791
Master Protein	PSME_00003125-RA	PREDICTED: UDP-glucose:glycoprotein glucosyltransferase	30	3	18	3	145	16.8	7.66	47.86	3	174779	184362	448208	506776	159656	125510	12378.8	931223	49525.4	207532	237924	21852	19.2	34.74	7.96	7.12	27.65	28.38		23.53	83.99	25.32	31.67	29.41	174779	178411	123820	180313	188501	211845	81657.5	448208	468408	400380	542510	470366	506776	159656
Master Protein	PSME_00003126-RA	PREDICTED: UDP-glucose:glycoprotein glucosyltransferase-like	10	3	6	3	355	40.3	5.12	13.84	3	47616.8	159887	365123	331563	88400.7			806941	72984.6	266794	324018		36.18	39.22	7.1	10.8	52.25			29.68	77.42	14.09	55.41		44310.8	82224.4	47616.8	220176	200543	87048.8	127473	346074	365123	397953	365063	293791	331563	130275
Master Protein	PSME_00003130-RA	PREDICTED: stem-specific protein TSJT1-like	31	8	200	5	249	27.1	6.54	607.03	8	912238	3.95105e+06	1.7974e+06	2.82021e+06	3.08738e+06	1.39373e+06	39533	3.91333e+06	2.32454e+07	4.58621e+06	2.92973e+06	4.7919e+06	18.22	7.15	7.7	17.49	16.55	32.57		7.02	7.95	8.82	12.09	11.03	1.22959e+06	912238	905906	3.75655e+06	3.68847e+06	4.25575e+06	4.15562e+06	1.7974e+06	1.6752e+06	1.95303e+06	3.58506e+06	2.82021e+06	2.58217e+06	3.34239e+06
Master Protein	PSME_00003132-RA	PREDICTED: stem-specific protein TSJT1	16	2	19	2	252	27.3	6.43	54.71	2	214627	73580.4	941411	159514	1.76199e+06	79376.2		713666		101753	50979.8	127071	18.99		2.83	33.21	13.82	79.15		14.26		8.54	57.94	23.9	214413	214627	293770	73580.4				941411	946086	898421	125567	202639		1.60066e+06
Master Protein	PSME_00003134-RA	PREDICTED: WD-40 repeat-containing protein MSI4-like	34	6	107	6	276	30.9	8.16	322.02	6	199314	5.79633e+06	3.56807e+06	3.48097e+06	2.00941e+06	214717		3.04389e+06	2.27734e+06	1.27555e+06	2.20657e+06	66408.5	71.07	4.43	0.38	6.58	4.11	38.71		16.64	9.48	28.47	20.03	54.9	114681		346404	5.78401e+06	6.28779e+06	5.80867e+06	5.71809e+06	3.56807e+06	3.54519e+06	3.56908e+06	3.48097e+06	3.75992e+06	3.30139e+06	2.07754e+06
None	PSME_00003135-RA	PREDICTED: probable glutathione S-transferase parC	21	4	40	0	97	11.2	8.19	88.05	4
None	PSME_00003138-RA	3-ketoacyl-CoA thiolase B, putative	4	2	41	0	377	41.7	6.47	55.54	2
None	PSME_00003141-RA	not_annotated	6	1	1	1	161	18	8.51	2.63	1
Master Protein	PSME_00003145-RA	PREDICTED: 60S ribosomal protein L4	50	21	329	3	406	44.7	10.35	955.28	21	1.38984e+06	3.49076e+06	2.77081e+06	5.78513e+06	2.16762e+06	1.843e+06	354189	2.51506e+06	119737	3.88e+06	906390		6.36	30.96	8.75	3.88	27.3	2.22	72.14	38.66	89.72	31.85	56.65		1.38984e+06	1.44804e+06	1.27647e+06	3.141e+06	5.7683e+06	3.82175e+06	3.18843e+06	3.18947e+06	2.77081e+06	2.73199e+06	5.90418e+06	5.47464e+06	5.78513e+06	2.96862e+06
Master Protein	PSME_00003150-RA	PREDICTED: 60S ribosomal protein L4	38	20	239	2	466	51.6	10.46	651.97	20	600164	2.52098e+06	1.74873e+06	4.10468e+06	1.30708e+06	1.41064e+06	167174	1.1103e+06	291699	2.59458e+06	579211		8.87	14.17	19.95	11.76	23.6	18.52	74.1	68.73	59.48	33.97	70.51		676234	570396	600164	2.36248e+06	2.69012e+06	2.8195e+06	2.03655e+06	1.53603e+06	1.74873e+06	2.2532e+06	4.52857e+06	4.10468e+06	3.57386e+06	1.59037e+06
Master Protein	PSME_00003169-RA	PREDICTED: secretory carrier-associated membrane protein 3-like	7	1	12	1	311	35.2	8.92	40.89	1	123937		735948			97846.7	13347.7		123225	126784					14.52			39.36			15.57	40.09				123937						591896	790298	735948
Master Protein	PSME_00003178-RA	PREDICTED: probable 3-beta-hydroxysteroid-Delta(8),Delta(7)-isomerase	5	1	1	1	246	27.7	7.72	2.6	1	43465.5					20100.8		197881	56267.3		83458.1	43616.5								31.54	32.43		65.17	8.35		43465.5
Master Protein Rejected	PSME_00003183-RA	PREDICTED: ubiquitin-conjugating enzyme E2 5A-like	30	3	52	0	148	16.7	6.92	120.66	3
Master Protein	PSME_00003184-RA	60S ribosomal protein L24-1 isoform 1	5	2	2	2	199	22.4	10.64	5.57	2			27696.7			21643.3		140319		9888.07					17.83			50.68		50.9												20129.1	27696.7	28191.8
Master Protein	PSME_00003185-RA	PREDICTED: WPP domain-interacting protein 2	12	5	24	5	706	78.5	5.1	70.44	5	131441	864691	677164	922326	759819	77721.5		412674	621142	795287	605827	386988	61.47	6.49	8.33	37.77	45.67	6.52		19.9	22.13	24.41	39	27.11	82514.7		209379	815638	867123	862265	951966	590531	677164	690737	922326	942629	431916	759819
Master Protein	PSME_00003192-RA	PREDICTED: EH domain-containing protein 1	7	3	8	1	544	61.8	6.68	21.64	3		797826	114924		574093			144509		179199				10.07	19		16.77			17.86		22.23						854979	761617	681802	835756	100397	131552					640535
Master Protein	PSME_00003195-RA	photosystem II 44 kDa protein (chloroplast)	16	6	34	2	301	33.9	8.56	86.24	6	1.79466e+07	1.14225e+06	36034	5.77982e+06	534378		23914.1	179039	60558	29182.3	7.75169e+06	327915	31.55	31.82		5.77	35.59			15.86	42.09		23.39	100.95	2.16894e+07	1.79466e+07	1.11526e+07	700723	1.29535e+06	1.53543e+06	1.00725e+06	36034			5.73997e+06	5.77982e+06	6.35466e+06	912607
Master Protein	PSME_00003197-RA	ribosomal protein S18 (chloroplast)	9	1	3	1	82	9.6	11.62	1.81	1	2.8743e+06	786065	80341	1.54848e+06		302328			73309.8				9.45	25.69		30.71									2.74947e+06	2.8743e+06	3.28578e+06	1.04019e+06	544794	767978	804578	80341			1.6487e+06	1.54848e+06	880777
Master Protein	PSME_00003198-RA	ribosomal protein L33 (chloroplast)	20	1	3	1	84	9.9	9.77	7.64	1	265276	178806		279338	286326					401455	582680	250908	19.75	29.92		23.11	5.48					25.27	19.71		301740	265276	201757	292622	163074	165326	193385				279338	405090	274915
Master Protein	PSME_00003206-RA	PREDICTED: pre-mRNA-processing factor 39	33	16	122	16	698	79.4	5.45	351.04	16	260801	1.58637e+06	2.49263e+06	1.19184e+06	2.31481e+06	332990	53493.2	7.3355e+06	3.35876e+06	1.09631e+06	2.30269e+06	3.0338e+06	85.94	24.65	10.88	47.1	15.27	29.35	113.61	5.24	12.08	64.13	14.19	12.42	260801	80644.8	623214	2.29681e+06	1.76799e+06	1.4234e+06	1.38147e+06	2.5057e+06	2.49263e+06	2.05624e+06	1.19184e+06	1.6696e+06	588651	2.31481e+06
None	PSME_00003208-RA	PREDICTED: abietadienol/abietadienal oxidase-like isoform X1	2	1	1	1	520	60	7.49	2.31	1	138380	126269	231961	1.05918e+06	381298	36899.9		544710			118951			48.56		22				57.22			4.43				138380			88278	180609			231961	1.05918e+06	981080	1.45955e+06
Master Protein Candidate	PSME_00003212-RA	PREDICTED: UDP-glycosyltransferase 74E1	6	2	5	2	407	45.3	5.76	14.8	2					55239.1			241704	256648	947416	135730	108210					19.08			18.1	18.23	16.98	45.83	15.01														55239.1
None	PSME_00003215-RA	PREDICTED: histone deacetylase complex subunit SAP18	17	2	20	2	66	7.5	9.99	34.25	2	375329	1.44359e+06	1.22152e+06	131630	163893	21213.4		539740	726355	611179	752077		43.67	20.96	13.78	69.68	15.65	19.03		14.05	23.99	24.72	30.93		375329	187357	491382	1.58148e+06	1.31772e+06	1.16858e+06	1.877e+06	1.28278e+06	1.22152e+06	980053	200248	131630	32111.1	199578
Master Protein	PSME_00003226-RA	transmembrane protein, putative	10	1	4	1	167	18.5	6.58	12.21	1		327158	758932	69563.6	296808			214243	49717.5	236081				36.27	35.78	37.83	33.51			3.54		64.17						390492	193252	274097	462336	758932	774405	373108	91509.3	52881		296808
Master Protein Rejected	PSME_00003229-RA	PREDICTED: isoflavone reductase-like protein	25	6	113	0	307	33.3	6.4	344.33	6
None	PSME_00003231-RA	PREDICTED: isoflavone reductase-like protein	22	6	128	5	229	25.4	5.2	371.1	6	1.7127e+06	1.15756e+07	5.21995e+06	1.43313e+07	3.47282e+06	1.28543e+06	59968	1.60181e+06	5.77125e+06	1.72301e+07	4.83087e+06	8.84876e+06	12.54	13.99	8.96	10.72	12.11	28.86	62.25	22.75	12.43	26.53	40.51	16.26	1.94293e+06	1.51142e+06	1.7127e+06	1.19598e+07	1.04763e+07	1.12037e+07	1.43434e+07	5.21995e+06	5.74372e+06	4.80396e+06	1.5483e+07	1.43313e+07	1.24871e+07	2.91754e+06
Master Protein	PSME_00003232-RA	PREDICTED: isoflavone reductase-like protein	48	16	339	15	350	38.4	8.07	937.31	16	2.39336e+06	2.20656e+07	6.92836e+06	2.4795e+07	6.67193e+06	1.934e+06	96187.1	2.52444e+06	9.35186e+06	3.51158e+07	8.14934e+06	1.49964e+07	6.67	9.26	10.72	14.1	6.53	45.72		11.74	14.9	25.77	36.54	21.46	2.6686e+06	2.3724e+06	2.39336e+06	2.30195e+07	2.11513e+07	2.05246e+07	2.51465e+07	6.92836e+06	8.0418e+06	6.56463e+06	2.4795e+07	2.5383e+07	1.94458e+07	6.42493e+06
Master Protein	PSME_00003233-RA	PREDICTED: pheophytinase, chloroplastic	31	5	13	5	204	22.6	6.19	34.99	5	866214	226128		196270	27655	263418	148526	23596.8	107435	146482	212257		31.69	30.5		9	6.35	6.62	18.13	100.35	5.98	73.74	5.39		820826	866214	1.40844e+06	164235	274419	315655	186335				196270	219541	184106	27655
None	PSME_00003234-RA	PREDICTED: peroxidase 5-like	3	1	4	0	304	33	6.01	10.7	1
None	PSME_00003235-RA	PREDICTED: isoflavone reductase-like protein-like	6	2	46	0	319	35.4	6.55	107.34	2
None	PSME_00003236-RA	PREDICTED: isoflavone reductase-like protein-like	5	2	46	0	364	40.9	8.03	107.34	2
None	PSME_00003242-RA	PREDICTED: xylose isomerase	17	1	9	1	84	9.3	5.06	27.09	1	315480	661953	1.4435e+06	816245	2.60575e+06	1.02977e+06	138916	1.42512e+06	6.25541e+06	246756	1.15661e+06	1.62114e+06	26.32	2.37	1.81	23.97	9.51	18.19	51.42	25.79	44.51	25.3	7.36	14.67	261335		380843	673160	650934			1.41404e+06	1.46619e+06	1.4435e+06	564761	816245	923425	2.35823e+06
Master Protein	PSME_00003251-RA	PREDICTED: large subunit GTPase 1 homolog	4	2	4	2	514	56.8	7.25	10.56	2	122913	640288	463352	652919	575313	68239.3		277747	77647	166345	241927			22.84	15.91	8.9	20.39	2.61		3.9	54.32	47.11	59.99				122913	600901	686624	682258	397957	463352	560315	410375	652919	623921	738967	732682
Master Protein	PSME_00003271-RA	PREDICTED: probable zinc protease PqqL	4	1	2	1	294	32.7	5.72	4.33	1	169943	367414	158940	568948	93873.7	73178.5		425491	232801	127317	219259		12.94	15.84	15.79	16.8	12.55	19.21		6.11	20.14	15.45	22.33		169943	198737	154272	335957	413647	401817	292139	147707	198324	158940	565645	568948	750111	85882.7
None	PSME_00003278-RA	1-deoxy-D-xylulose-5-phosphate reductoisomerase	5	1	13	0	139	15.7	5.99	22.52	1
None	PSME_00003287-RA	PTH-1 family protein	2	1	1	1	679	75.7	6.19	2.24	1		91206.2												32.17														94516.9	47895.6	88011.4	113763
Master Protein	PSME_00003288-RA	PREDICTED: CCR4-NOT transcription complex subunit 1-like	3	3	5	3	1409	155.2	6.8	14.18	3	77554.4	124556	28364.3	178742	128170	45646.4	15530.6	255404	160023	56811.4	158343	80190.7		66.62		42.97		40.59	29.72	7.86	27.74	34.5	33.66		77554.4			22657.8	124556	140165		28364.3			335196	178742	159314
Master Protein	PSME_00003289-RA	PREDICTED: CCR4-NOT transcription complex subunit 1-like	4	2	4	2	636	70.5	5.31	12.4	2		282208	108352	440348	180568			319421	190244	264804	184541			68.17		53.68	34			5.85	26.2	24.77	25					77417	282208	439643			108352		440348	615926	177359	141301
Master Protein	PSME_00003310-RA	PREDICTED: ras-related protein Rab7	60	10	88	10	206	23	5.5	212.63	10	1.19043e+06	1.26709e+06	930773	1.87241e+06	2.42971e+06	846411	118197	3.25041e+06	4.64676e+06	3.94549e+06	2.3292e+06	4.5999e+06	7.77	20.82	21.2	16.36	10.65	18.34	97.69	22.62	11.79	12.82	47.26	18.64	1.29905e+06	1.11343e+06	1.19043e+06	1.28415e+06	874301	1.25026e+06	1.48482e+06	911892	1.30637e+06	930773	2.09923e+06	1.87241e+06	1.50716e+06	2.21136e+06
Master Protein	PSME_00003315-RA	PREDICTED: proline-rich receptor-like protein kinase PERK1	5	3	7	2	663	70.8	8.37	15.01	3		178814	34911		62692.5			532470	105744	128304					59.13		13.41			33.44	59.45	49.42						178814				34911	71492.6	22603.8
None	PSME_00003326-RA	PREDICTED: ribonuclease 1-like	12	1	2	1	115	13.3	7.81	5.71	1					1.23868e+06			518002		128311							11.57			61.45		16.27																1.02092e+06
Master Protein	PSME_00003330-RA	PREDICTED: importin-5-like	2	2	4	1	1125	124.8	4.96	9.4	2	134162	192108		224986	323610			306783		316127	204635					15.81	21.36			15.52		59.32	78.21		134162						192108					251716	201095	258375
None	PSME_00003338-RA	PREDICTED: dnaJ homolog subfamily C member 16	8	1	2	1	187	20.9	5.91	6.47	1	90356.7	145535	204805		200797			301780	145171	160104				49.49	6.64		19.69			3.8	30.57	37.48					90356.7			100990	209729	195399	214662					269349
None	PSME_00003362-RA	PREDICTED: inositol oxygenase 1	7	2	3	1	249	29	8.94	8.14	2	77910.8	365530	390088	198638	222017			888856	1.91374e+06	222692					36.94					30.59	51.19	58.68					77910.8	365530				236219	390088	517513		198638
Master Protein	PSME_00003363-RA	PREDICTED: enhancer of mRNA-decapping protein 4	5	1	2	1	278	30.3	9.2	6.16	1	1.50877e+06	1.26199e+06	2643802	2.04258e+06	1.11062e+06	797043	552921	2.84486e+06	817906	1.78671e+06	3.94673e+06			8.34	10.5	11.79	27.32	21		13.05	18.64	9.73	12.31		1.50877e+06			1.41915e+06	1.25064e+06	1.27344e+06	1.16254e+06	2643802	3.12883e+06	2.6016e+06	2.08508e+06	2.04258e+06	1.67075e+06	1.30588e+06
Master Protein	PSME_00003364-RA	PREDICTED: enhancer of mRNA-decapping protein 4	4	4	13	4	1153	125.8	5.9	34.76	4	45859.8	213325	456135	255896	47720.8	19313.8		960433	362864	175419	340132	24584.8	46.91	35.48	37.11	61.65	80.11			11.85	32.86	21.32	61.73	0.88	45859.8	32108.9	80101.7	223311	88501.2	229402	203786	456135	791112	416511	255896	278248	57416.2	155758
Master Protein	PSME_00003378-RA	PREDICTED: exosome complex exonuclease RRP46 homolog	4	1	3	1	298	32.8	8.22	7.82	1	177959	537361			163752				197469	379958	314657	91606.3		13.3			62.45					19.28	14.38			177959		551532	523554	442784	613649
None	PSME_00003379-RA	senescence-associated protein 12	4	2	4	2	635	68.4	5.21	7.18	2		762546	320050	839159	859202	303340		125738	1.56743e+06		150218	1.22927e+06		26.46	127.32	11.73		93.57		65.52	42.53		66.52	4.27				542766	869983	999261	668376	73307.4	1.39729e+06		787056	839159	983985
Master Protein	PSME_00003381-RA	senescence/dehydration-associated protein	12	5	9	5	788	84.5	8.47	19.68	5	49895.2	356775	136184	406436	91607.9	101113	37423.7	41912.8	522478	90839	146689	978166	55.01	14.98	95.23	4.18	72.76	93.57		65.52	42.53	22.67	48.21	7.05	49895.2	13841.4	50083	332034	383360	431298	309244	136184	523250	90063.8	390875	406436	424869	88931.9
None	PSME_00003382-RA	Senescence/dehydration-associated protein-like protein	6	2	4	2	382	40.7	5.66	10.24	2	138074	287273	115214	380148	270780		112271			272517	254156	1.53233e+06	3.52	27.6		15.14	2.1					22.67	27.47	7.42	134681		141553	453335	280097	294632	259355	115214			385568	380148	290621	266796
Master Protein	PSME_00003390-RA	PREDICTED: catalase isozyme 1-like	59	25	436	2	490	56.7	7.62	1250.76	25	169695	121100	1.39019e+06	47852.6	64651.3			208721	2.88429e+06	126432	95894.8	121540	8.69	64.02	13.41	21.61	13.79			97.09	7.03	39.22	73.29	27.52	159571		180460	51255.5	96596.3	151819	258492	1.39019e+06	1.09527e+06	1.40184e+06	47852.6	33511.7	51695	64651.3
Master Protein	PSME_00003393-RA	PREDICTED: zonadhesin	4	1	6	1	371	42	4.98	17.96	1	264041	433874		230582				186423	482317	147400	156549		14.24	19.07		32.31				61.52		38.16			219523	292617	264041	330308	413219	455562	527289				230582	318667	165299
Master Protein	PSME_00003394-RA	PREDICTED: eukaryotic translation initiation factor 5B-like	5	2	2	2	524	58.8	5.69	6.06	2		624149	264143	497792	132223	71076.8		157124	143998	198857				14.15	20.87	24.59	2.89	13.14		67.15		34.03						505949	610066	638558	717553	264143	306575	200056	497792	517977	319146	129552
None	PSME_00003398-RA	hmg-CoA reductase, putative	5	1	17	1	253	27.6	5.14	42.53	1	490003	2.27817e+06	2.03644e+06		3.23393e+06	310318		1.86568e+06	2.1489e+06	4.04392e+06	1.74992e+06	429192	24.01	20.04	19.87		3.24	43.49		11.07	7.15	10.67	16.8	14.66	465752	490003	707480	2.73236e+06	2.19702e+06	1.65379e+06	2.36232e+06	1.81818e+06	2.03644e+06	2.649e+06				3.23393e+06
None	PSME_00003409-RA	PREDICTED: cullin-1-like	2	1	8	1	318	36.7	6.67	0	1	786630	685463	1.09299e+06	1.92812e+06	1.66458e+06	681884		615034	1.07445e+06	1.06255e+06	2.84577e+06	3.02862e+06	21.52	7.76	49.08	7.29	3.6	33.22		32.05	11.03	19.5	18.35	7.37	786630	771344	1.11029e+06	621780	688297	752101	682641	1.09299e+06	1.10339e+06	370770	1.92812e+06	1.71845e+06	1.97524e+06	1.7643e+06
None	PSME_00003410-RA	Os04g0683750	2	1	5	0	537	57.7	6.73	8.19	1
Master Protein	PSME_00003421-RA	PREDICTED: cytochrome c	16	3	43	3	146	16.1	9.83	99.83	3	1.42489e+06	2.21108e+06	775384	1.39472e+06	3.61733e+06	223230	211919	855566	847490	2.50929e+06	2.64724e+06	2.4576e+06	22.73	15.58	3.57	33.63	0.96	13.93	47.99	2.58	45.27	16.35	14.63	15.94	1.42489e+06	1.26729e+06	1.93822e+06	2.47662e+06	1.79844e+06	1.99023e+06	2.45645e+06	775384	806010	750642	1.86758e+06	1.39472e+06	928197	3.65431e+06
Master Protein	PSME_00003425-RA	PREDICTED: naringenin,2-oxoglutarate 3-dioxygenase-like	53	19	330	6	368	41.3	5.44	916.33	19	2.70023e+06	1.46401e+07	620093	1.99059e+07	1.55452e+06	221846	5505.58	30022.1	184179	2.02558e+07	1.65187e+06	1.11585e+07	37.11	22.03	26.82	12.29	12.84	50.82	11.69	70.73	55.29	34.28	23.77	16.56	4.80469e+06	2.5886e+06	2.70023e+06	1.6076e+07	9.93527e+06	1.33325e+07	1.67028e+07	432348	753813	620093	2.19328e+07	1.99059e+07	1.71229e+07	1.89034e+06
None	PSME_00003427-RA	endo-1,4-beta-glucanase, putative	1	1	5	0	646	72.3	5.55	10.25	1
None	PSME_00003429-RA	PREDICTED: endoglucanase 17 isoform X2	6	1	5	0	140	15.7	5.29	10.25	1
None	PSME_00003436-RA	PREDICTED: heparanase-like protein 3	5	1	8	0	285	31.6	5.3	24.59	1
Master Protein Candidate	PSME_00003456-RA	PREDICTED: protein MEI2-like 2	4	1	3	1	267	28.8	4.28	7.55	1	9.53261e+06	1.06559e+07	1.50346e+06	8.75634e+06	6.05026e+06	482189		3.12067e+06	4.76972e+06	2.77234e+06	4.87677e+06	1.15037e+06	8.28	8.91	12.86	6.97	9.43	16.75		41.68	9.5	13.58	6.95	20.65	1.02001e+07	9.53261e+06	8.63946e+06	1.00702e+07	9.74979e+06	1.12756e+07	1.17493e+07	1.50346e+06	1.51756e+06	1.19749e+06	8.08597e+06	8.75634e+06	9.29752e+06	6.05026e+06
None	PSME_00003457-RA	DUF455 family protein	18	2	43	1	254	27.5	4.74	148.16	2	1.82819e+06	598124		332585	264528	152690		281322					28.58	30.93		18.33	48.97	22.97		18.38					2.04158e+06	1.82819e+06	1.13069e+06	514310	639241	559653	973534				447775	328412	332585	379611
Master Protein	PSME_00003459-RA	PREDICTED: stromal 70 kDa heat shock-related protein, chloroplastic-like	38	40	696	4	746	80	5.67	2024.19	40	621973	3.6964e+06	1.76997e+06	3.14681e+06	3.24778e+06	660081	232164	2.36572e+06	1.53265e+06	1.9543e+06	1.34136e+06	714971	8.22	2.95	9.2	4.22	6.97	17.25	33.88	15.71	13.31	10.95	13.83	46.64	571974	674373	621973	3.69667e+06	3.66092e+06	3.69613e+06	3.90268e+06	1.76997e+06	1.78561e+06	1.50901e+06	3.05254e+06	3.14681e+06	3.31664e+06	3.63488e+06
Master Protein Rejected	PSME_00003463-RA	Os09g0252800, partial	4	3	10	0	896	100.6	5.95	24.54	3
Master Protein	PSME_00003465-RA	PREDICTED: DNA-directed RNA polymerase II subunit RPB7-like	7	1	10	1	178	19.8	6.68	23	1	70933.4	337616	519711	226665	205373		136814	916517	479382	267956	192502			7.45	21.15	35.23				24.1	9.98		24.44		70933.4			327004	375859	348573	318740	519711	520567	350303	259680	122660	226665	205373
Master Protein Candidate	PSME_00003466-RA	PREDICTED: probable isoleucine--tRNA ligase, cytoplasmic	19	17	83	17	1115	125.9	7.01	220.32	17	174681	1.26757e+06	1.94685e+06	1.5803e+06	269602	825198	72243.5	2.93246e+06	244670	115162	708551		21.59	15.84	9.02	22.9	34.51	14.28		22.6	27.83	40.02	24.56		246343	170650	174681	1.34671e+06	1.19308e+06	1.35283e+06	944226	1.94685e+06	1.97846e+06	1.67247e+06	1.5803e+06	1.16802e+06	1.86931e+06	199540
None	PSME_00003468-RA	PREDICTED: UDP-glycosyltransferase 73D1	1	1	4	1	696	77.1	6.28	8.91	1		408158				95927.2					611267	1.73016e+06		87.93									13.19	11.28					197114	845162
Master Protein	PSME_00003471-RA	PREDICTED: 26S proteasome non-ATPase regulatory subunit 1 homolog A	22	11	167	8	668	71.8	6.18	414.05	11	1.61128e+06	5.59132e+06	3.0331e+06	6.7888e+06	4.90425e+06	1.28667e+06	37810.2	4.53345e+06	4.24926e+06	2.54177e+06	3.25871e+06	2.23751e+06	16.56	13.57	5.18	4.55	2.94	19.82	123.31	2.1	12.25	6.83	11.82	13.54	1.85585e+06	1.32698e+06	1.61128e+06	4.75428e+06	6.16318e+06	6.23373e+06	5.07251e+06	2.90754e+06	3.22177e+06	3.0331e+06	6.39744e+06	7.00111e+06	6.7888e+06	4.90425e+06
Master Protein	PSME_00003477-RA	PREDICTED: probable protein phosphatase 2C 76	41	10	153	7	327	35.6	4.93	473.56	10	1.00247e+06	1.81585e+06	3.88348e+06	1.45657e+06	2.84309e+06	3.76246e+06	4.54794e+06	1.68471e+06	2.50223e+06	1.56242e+06	2.56981e+06	4.23855e+06	2.78	15.3	15.49	1.7	7.8	5.97	48.67	15.36	7.98	0.92	14.44	5.73	1.0331e+06	977256	1.00247e+06	1.96405e+06	1.5774e+06	1.67883e+06	2.20448e+06	3.15102e+06	4.30886e+06	3.88348e+06	1.42141e+06	1.45657e+06	1.46902e+06	3.15158e+06
None	PSME_00003479-RA	PREDICTED: peptidyl-prolyl cis-trans isomerase CYP63 isoform X2	1	1	1	0	730	82.1	10.81	1.72	1
Master Protein Candidate	PSME_00003483-RA	PREDICTED: (-)-germacrene D synthase-like	1	1	1	1	588	68.4	5.54	0	1		1.30586e+06		327583	194652			148771		28807.7				42.95		17.6	11.64			21.01								723356	2.15443e+06	1.32631e+06	1.28571e+06				371249	289052		194652
None	PSME_00003484-RA	PREDICTED: LRR receptor-like serine/threonine-protein kinase ERL1 isoform X2	2	1	1	1	766	85.4	7.87	2.24	1		91206.2												32.17														94516.9	47895.6	88011.4	113763
None	PSME_00003486-RA	PREDICTED: probable LRR receptor-like serine/threonine-protein kinase At1g56140	2	1	4	1	588	66.8	7.71	9.8	1		156840	205947			1.92896e+06	1.0497e+06	1.17774e+06	646555					2.24	15.62			7.86	26.33	7.72	2.38								154374		159346		230094	184334
Master Protein	PSME_00003492-RA	PREDICTED: polyadenylate-binding protein 2	55	27	412	25	660	72.3	7.74	1337.39	27	274387	8.59022e+06	6.5814e+06	6.47828e+06	7.60722e+06	1.8514e+06	39801.4	1.06036e+07	7.29595e+06	2.43532e+06	4.45809e+06	263339	26.71	30.33	5.31	18.54	23.48	5.53	82.12	4.88	13.53	58.91	31.29	13.12	274387	250954	404626	6.19695e+06	1.11188e+07	1.09682e+07	6.72778e+06	6.5814e+06	6.652e+06	6.0289e+06	6.47828e+06	8.2816e+06	5.8249e+06	1.09164e+07
Master Protein	PSME_00003498-RA	PREDICTED: protein MEMO1 homolog	18	4	9	4	279	31.4	6.98	22.71	4	175912	155110	170235	519158	256826	35450.8		365237	119175	1.43905e+06	314678	62141.8	25.98	12.71	22.43	80	58.98	9.72		39.62	41.56	26.1	62.47	45.1	151279	175912	247044	123574		155110	155798	146857	170235	225872	985751	273422		623507
Master Protein Rejected	PSME_00003500-RA	PREDICTED: sucrose synthase 2	20	10	164	0	567	64.9	6.18	440.16	10
Master Protein Candidate	PSME_00003513-RA	PREDICTED: xyloglucan endotransglucosylase/hydrolase protein 9	5	1	3	1	137	15.6	5.2	3.46	1	191752	868100		519807	89522.2			152734	2.68021e+06	88785.3	110218	473184	26.95	15.3		20.82					22.27		50.53	23.71	246689	142396	191752	840228	1.10812e+06	896897	792636				559441	519807	368980
None	PSME_00003521-RA	ATP binding protein, putative	5	3	15	2	540	60.5	6.28	31.35	3	343237	881512	1.34144e+06	1.33529e+06	1.00364e+06	41996	34107.6	896515	1.92099e+06	993585	1.11065e+06	1.0917e+06	10.29	7.52	16.76	20.53	8.09	18.19		33.83	2.99	75.97	8.96	12.91	343237	294116	359935	941943	886507	876545	783825	1.34144e+06	1.65762e+06	1.19937e+06	1.33529e+06	1.35624e+06	918297	1.00364e+06
None	PSME_00003525-RA	Os03g0293500	12	2	24	0	109	12.2	6.04	64.42	2
None	PSME_00003528-RA	PREDICTED: alcohol dehydrogenase 3-like	6	2	64	0	206	22.9	7.09	142.66	2
Master Protein Candidate	PSME_00003532-RA	PREDICTED: BAG family molecular chaperone regulator 1	10	1	4	1	164	18.5	5.76	13.15	1				168280						250888						29.21						30.8													168280	200272	108697
Master Protein	PSME_00003538-RA	PREDICTED: oxygen-evolving enhancer protein 2, chloroplastic	47	11	136	11	272	29	8.95	395.18	11	1.01361e+08	8.00424e+06		1.76026e+07	3.86776e+06	68957.5		40968.1			3.64187e+07	9.03168e+06	7.74	27.23		26.97	18.15			29.6			19.11	56.56	9.84018e+07	1.01361e+08	1.1365e+08	1.22271e+07	7.09536e+06	7.13165e+06	8.9836e+06				1.76026e+07	1.87106e+07	1.08731e+07	4.91676e+06
Master Protein	PSME_00003541-RA	PREDICTED: lipase-like PAD4	11	5	35	1	625	71.2	7.05	96.15	5		251122		211183					378429	571271	588255	172474		41.73		17.24					21.91	6.56	25.38	9.01				308389	124850	204490	355109				186828	238713
None	PSME_00003542-RA	PREDICTED: pyrophosphate-energized vacuolar membrane proton pump 1	4	1	9	0	269	30.4	6.64	25.4	1
Master Protein	PSME_00003544-RA	PREDICTED: lipase-like PAD4	11	5	31	1	620	70.5	7.08	85.51	5	436374		241346	172600		3.73946e+06	4.34429e+06	177306	513729	562171	558836		9.32					36.38	62.1		10.86	13.7	47.64		436374	447328	374810							241346			172600
Master Protein Rejected	PSME_00003545-RA	PREDICTED: alpha-galactosidase	10	2	15	0	235	26.1	7.4	36.48	2
Master Protein	PSME_00003586-RA	PREDICTED: probable phosphoribosylformylglycinamidine synthase, chloroplastic/mitochondrial	12	6	27	6	834	90.9	5.2	86.37	6	183723	217786	610327	403009	184146	214653	22039.2	810607	901050	123498	333114	89592	24.25	50.95	33.33	3.43	12.11	7.07		6.22	25.68	44.65	8.55	5.95	212522	183723	128954	47132.8	259842	224126	211625	610327	686999	340535	403009	398098	424430	191263
None	PSME_00003588-RA	PREDICTED: probable mediator of RNA polymerase II transcription subunit 37e-like	4	4	57	0	265	30.1	6.76	115.12	4
Master Protein Rejected	PSME_00003589-RA	PREDICTED: probable mediator of RNA polymerase II transcription subunit 37c	25	7	88	0	166	18.9	8.73	199.91	7
None	PSME_00003590-RA	PREDICTED: heat shock cognate 70 kDa protein 2	9	2	36	0	185	21.1	6.58	78.18	2
None	PSME_00003591-RA	PREDICTED: xyloglucan endotransglucosylase/hydrolase protein 2-like	11	2	6	2	235	26.7	5.6	20.48	2		31874.9		354697	24283.1	79702.6		63861.7	2.75856e+06	110240	53644.9	239100					20.03			73.62	23.96		40.05	19.11							31874.9				354697
Master Protein	PSME_00003604-RA	PREDICTED: asparagine--tRNA ligase, cytoplasmic 1 isoform X2	23	15	44	11	676	75	8.21	99.26	15	71391.6	74954.8		29795.4	38981.5						6.01021e+06	322094	66.19	47.1		30.06							14.44	6.3	42975.1	118598			74954.8	34257.1	98883.2				29795.4	40851	22335.6	38981.5
Master Protein	PSME_00003605-RA	PREDICTED: asparagine--tRNA ligase, cytoplasmic 1 isoform X2	17	12	87	7	674	74.8	8.21	221.94	12	267441	858450	655686	1.61642e+06	668712	388390		1.85698e+06	1.06126e+06	784245	7.76735e+06		46.61	5.58	16.08	15.54	14.63	42.89		23.49	5.77	22.26	10.16		508740	220115	267441	860500	856404	940220	826567	655686	768449	556313	1.61642e+06	1.48968e+06	1.99759e+06	668712
Master Protein	PSME_00003606-RA	PREDICTED: acrosin-like	10	1	3	1	174	18.7	9.31	9.95	1	726067			162370	133663						676921		47.86			22.17	36.61						6.66			510455	1.03275e+06								190174	138632		174201
Master Protein	PSME_00003610-RA	PREDICTED: alpha-galactosidase-like isoform X2	24	11	90	2	555	62.1	6.06	246.19	11								2.00894e+06				1.70377e+06								48.01				17.93
Master Protein	PSME_00003656-RA	Golgin subfamily A member 4	1	1	1	1	866	97.9	6.01	2.48	1		163822	175496	261289	167868			147132		266900				14.24	3.99	6.62	30.77					49.96						169749	123957	158101	172152	170615	180517		273821	249331		271006
Master Protein	PSME_00003658-RA	PREDICTED: NADH-ubiquinone oxidoreductase 20.9 kDa subunit	44	3	49	3	108	11.8	9.07	146.4	3	352835	383839	537804	191621	355885	180531		1.12706e+06	892882	244714	427281	242396	40.61	62.56	20.52	9.07	108.14	69.56		20.4	13.05	41.25	27.41	19.76	314511	352835	637871	489598	261451	300926	941530	618284	537804	406575	223376	191605	191621	355885
Master Protein	PSME_00003660-RA	PREDICTED: tubulin beta chain	66	14	358	2	510	56.8	4.64	1231.59	14	644255	1.44332e+07	8.734e+06	1.17233e+07	9.00978e+06	1.63441e+06		1.02707e+07	6.94231e+06	1.74365e+07	3.10163e+06	350855	12.55	5.8	12.77	15.2	8.18	21.42		15.35	18.82	17.11	12.32	19.21	605087	644255	766775	1.46841e+07	1.40979e+07	1.41866e+07	1.59527e+07	8.9692e+06	8.734e+06	7.03919e+06	1.01865e+07	1.379e+07	1.17233e+07	1.01077e+07
Master Protein	PSME_00003661-RA	PREDICTED: thaumatin-like protein 1b	5	1	4	1	329	34.6	5.1	13.9	1	134624	130831	189454					973176			658267	207856								9			60.01	6.95	134624					130831		189454
None	PSME_00003666-RA	PREDICTED: galactose oxidase	8	3	5	3	539	58.3	7.15	13.13	3	125514	75340.6	44806.2		196038				431186	46026.3	44058.7			25.39	11.8		6.8				70.95	36.85					125514	68249.6	90407	48678.7	83168.4	48713.2	41212.6					187709
Master Protein Candidate	PSME_00003668-RA	Hop-interacting protein THI120	7	1	3	1	168	18.5	8.46	9.03	1	1.2005e+06	225950	133125	171776	170897			99559.7	155553	229225	678746		13.19	26.68	2.38	11.56	12.33			40.55	21.28	18.99	16.6		1.2005e+06	1.15678e+06	1.46734e+06	245917	246248	128845	207605	130901	135386		171776	186633	147947	170897
Master Protein	PSME_00003670-RA	PREDICTED: galactose oxidase	13	4	7	4	540	58.7	7.42	20.09	4	125514	65401.2	68238.7		196038			21608.8	556110	46026.3	44058.7			21.72	65.83		6.8				69.99	36.85					125514	68249.6	62671.7	48678.7	83168.4	112988	41212.6					187709
Master Protein Candidate	PSME_00003673-RA	PREDICTED: galactose oxidase	13	4	7	4	538	58.5	7.42	20.09	4	125514	65401.2	68238.7		196038			21608.8	556110	46026.3	44058.7			21.72	65.83		6.8				69.99	36.85					125514	68249.6	62671.7	48678.7	83168.4	112988	41212.6					187709
None	PSME_00003674-RA	PREDICTED: probable leucine-rich repeat receptor-like protein kinase At1g68400	17	3	25	3	254	28.5	5.01	80.01	3	1.33709e+06	152484	390166	229420	380073	373525	1.52925e+06	199698	1.5582e+06	733146	1.51085e+06	445541	3.38	76.08	20.52	35.37	13.06	24.24		72.92	17.51	37.87	23.4	31.88	1.32057e+06	1.33709e+06	1.40681e+06	238424	74046.5	97521.8	414797	397776	390166	268923	229420	115829	240761	417621
None	PSME_00003680-RA	PREDICTED: protein DA1-related 1	2	1	1	1	551	62.1	5.64	1.97	1								37301.1	28081.9	54501.3											64.63	37.24
None	PSME_00003695-RA	uninformative	21	1	2	1	68	7.4	4.89	6.87	1
Master Protein	PSME_00003696-RA	PREDICTED: replication protein A 32 kDa subunit A	19	1	2	1	127	13.4	6.04	7.62	1	84729.7	225438	492649					473389	109551				6.96		15.98					12.05					80654.9		89010.3				225438	551864	439788
Master Protein	PSME_00003697-RA	PREDICTED: replication protein A 32 kDa subunit A	15	3	25	3	285	30.8	5.59	75.96	3		2.25626e+06	551791	1.62367e+06	1.14871e+06			871342	148339	627032	234583			13.9	26.17	14.5	18.05			12.76		2.5	1.28					2.29191e+06	1.73701e+06	2.43047e+06	2.22116e+06	554345	551791	335311	1.71151e+06	1.62367e+06	1.28801e+06	1.14871e+06
Master Protein	PSME_00003701-RA	PREDICTED: probable linoleate 9S-lipoxygenase 5 isoform X1	18	12	46	10	873	99	6.06	136.07	12	125599	42273.1	654399	27082.4	43810.3	190256		1.72196e+06	200942	69717.2	82682.8		83.48					68.93		7.46	123.95	73.49			21472.2	125599	232972	42273.1						654399			27082.4
Master Protein	PSME_00003703-RA	lipoxygenase	9	7	37	3	926	105.6	7.69	105.23	7		243652		588661	168104	137474	67309.4	70538.6	2.39652e+06	33060.4	541778	28129.3		31.95		3.7	11.76	84.18			20.42	59.23	33.59					268959	220726	145820	327638				615964	588661	572664	168104
Master Protein	PSME_00003705-RA	PREDICTED: flowering time control protein FCA isoform X2	11	10	56	10	997	108.2	5.83	146.82	10	136582	251071	1.93441e+06	157663	253292	1.70634e+06	245496	2.7279e+06	1.41188e+06	74540.9	652131	93683.3	55.35	24.7	11.97	25.28	35.38	19.28	20	9.09	11.83	97.8	88.9	15.79	136582	79487	247756	285623	268432	154376	234833	1.93441e+06	1.97897e+06	1.57904e+06	143031	226189	157663	378173
Master Protein	PSME_00003708-RA	PREDICTED: far upstream element-binding protein 1-like	16	8	44	7	668	72	5.08	111.31	8	89429.5	257705	1.27226e+06	49690.9	1.03832e+06		54605.3	1.72021e+06	1.73826e+06	91611.5	331544	202186	20.46	18.61	8.9		12.49		12.68	4.74	11.05	84.91	32.08	11.12	103458		77303.4	276687	185402	240025	287484	1.27226e+06	1.34449e+06	1.1264e+06	49690.9			1.03832e+06
Master Protein	PSME_00003710-RA	not_annotated	18	1	1	1	68	7.6	4.48	2.26	1	292942	286786	116845	298346	146357			480492	435452		309292		21.07		2.96	49.4	1.65			22.72	0.68		28.76		292942	330589	215115			286786		119318	114424		298346	223378	563503	144663
Master Protein	PSME_00003733-RA	PREDICTED: non-functional NADPH-dependent codeinone reductase 2-like	7	1	3	1	202	22.5	7.59	10.39	1			322615		109780	72599.9		1.07869e+06		1.45898e+06	106256				25.41		7.08	51.11		82.83		26.53	8.45									322615	405847	241547				113485
Master Protein	PSME_00003734-RA	PREDICTED: aldo-keto reductase family 4 member C9	27	8	31	6	356	40.1	6.8	84.18	8	1.65854e+06	822646	324073	901604	1.01407e+06			2.9233e+06	217698	5.50295e+06	1.04486e+06	71192.3	13.25	18.12	31.43	11.89	11.69			69.76	10.12	28.67	16.94	7.86	1.65854e+06	1.88294e+06	1.44281e+06	915441	978410	658643	739257	324073	491914	273909	1.02786e+06	811513	901604	1.01407e+06
Master Protein	PSME_00003735-RA	PREDICTED: general negative regulator of transcription subunit 3-like isoform X2	5	2	4	2	872	94.7	6.27	11.23	2
Master Protein	PSME_00003738-RA	ATP-dependent zinc metalloprotease FTSH 2	35	19	156	17	695	74.3	6.7	421.39	19	1.82682e+07	2.39392e+06	379543	5.18835e+06	1.39086e+06	46701.7		312489	875740	574116	1.26378e+07	2.08752e+06	1.29	4.18	44.29	1.36	4.44	61.12		67.67	7.11	6.4	5.07	16.92	1.82682e+07	1.83332e+07	1.78988e+07	2.27485e+06	2.45967e+06	2.32993e+06	2.48016e+06	570384	379543	224305	5.17836e+06	5.30582e+06	5.18835e+06	1.43157e+06
Master Protein	PSME_00003741-RA	PREDICTED: mitochondrial outer membrane import complex protein METAXIN	13	2	21	2	209	23.2	5.21	65.7	2	70335.1	331343	383250	404264	634555	236028	91431.8	735936	425291	168211	300829		72.42	11.86	31.47	26.91	16.37	9.63		16.34	33.27	26.85	32.51		123355	70335.1	20133.6	260732	330311	342467	332378	453610	383250	233732	404264	374638	602561	637695
None	PSME_00003743-RA	PREDICTED: L-gulonolactone oxidase	2	1	1	1	588	64.3	6.87	2.93	1	1.32826e+07		1.08479e+06	2.65144e+06	787352	194312		1.41857e+06	5.09996e+06	1.21264e+06	3.3813e+06	842104	1.59		32.81	22.76	13.77	22.36		37.8	12.97	16.49	15.31	35.6	1.31915e+07	1.32826e+07	1.35971e+07					1.2561e+06	1.08479e+06	627938	2.18404e+06	2.65144e+06	3.42498e+06	675105
None	PSME_00003744-RA	PREDICTED: L-gulonolactone oxidase	2	1	1	1	591	64.4	7.93	2.93	1	1.32826e+07		1.08479e+06	2.65144e+06	787352	194312		1.41857e+06	5.09996e+06	1.21264e+06	3.3813e+06	842104	1.59		32.81	22.76	13.77	22.36		37.8	12.97	16.49	15.31	35.6	1.31915e+07	1.32826e+07	1.35971e+07					1.2561e+06	1.08479e+06	627938	2.18404e+06	2.65144e+06	3.42498e+06	675105
Master Protein	PSME_00003745-RA	PREDICTED: L-gulonolactone oxidase	6	3	3	3	602	65.4	7.97	7.74	3	4.42753e+06		361596	883812	297009	64770.5		472858	2.00445e+06	501400	1.17197e+06	280701	1.59		29.32	22.76	15.54	22.36		35.36	14.14	95.36	14.27	35.6	4.39715e+06	4.42753e+06	4.53238e+06					418699	361596	226954	728012	883812	1.14166e+06	225035
Master Protein	PSME_00003753-RA	PREDICTED: 60S ribosomal protein L37a-like isoform X1	40	6	71	6	92	10.2	10.36	206.87	6	2.02729e+06	1.04342e+07	7315456	1.26402e+07	3.60446e+06	5.194e+06	1.2186e+06	5.96161e+06	2.57166e+06	8.82096e+06	1.5262e+06		9.77	6.13	17.57	11.32	12.83	9.04	29.51	26.99	25.84	20.8	51.92		1.78406e+06	2.02729e+06	2.16933e+06	1.09915e+07	1.0063e+07	1.08191e+07	9.64051e+06	7315456	7.7848e+06	5.50044e+06	1.3119e+07	1.26402e+07	1.0544e+07	4.09853e+06
None	PSME_00003756-RA	PREDICTED: phospholipase D alpha 1-like	2	1	2	1	569	64.1	6.52	5.16	1	394152		314033			382584		999250	283329	215478			26.07					69.79		31.17		37.19			469537	394152	273575							314033
None	PSME_00003757-RA	PREDICTED: phospholipase D alpha 1-like	4	1	2	1	267	30.3	6.02	5.16	1	394152		314033			382584		999250	283329	215478			26.07					69.79		31.17		37.19			469537	394152	273575							314033
Master Protein	PSME_00003758-RA	ribulose 1,5-bisphosphate carboxylase/oxygenase large subunit (chloroplast)	19	3	99	2	280	31	6.11	313.12	3	7.11572e+08	1.03947e+07	954524	4.74199e+07	3.14532e+06	6.19224e+06	1.58003e+06	85489.4	657493		1.29339e+08	9.52975e+06	3.53	8.89	17.81	4.04	28.57	24.49	69.34	23.14	33.99		8.41	23.22	6.87869e+08	7.11572e+08	7.38173e+08	1.20501e+07	1.07321e+07	9.9959e+06	1.00679e+07	954524	708821	1.00498e+06	4.45603e+07	4.74199e+07	4.8127e+07	4.85576e+06
None	PSME_00003759-RA	photosystem II protein D1 (chloroplast)	4	1	6	1	192	21.5	6.87	12.02	1	3.01875e+06	375242		854090	121047						2.53263e+06	300287	30.89	25.03		13.83	54.72						15.79	40.21	3.43788e+06	3.01875e+06	1.80094e+06	221902	379897	370645	421516				704714	854090	930304
Master Protein	PSME_00003761-RA	not_annotated	10	1	12	1	105	11.8	4.55	27.75	1	172381	434195	481277	298249	665083	68921		164066	330154	135188	129425	74548.4	26.98	41.69	44.27	25.08	20.54	22.19		25.65	28.47	31.19	24.22	25.92	222357	128348	172381	440560	375721	427921	847042	591087	481277	219907	298249	315058	191074	879664
Master Protein	PSME_00003763-RA	PREDICTED: 60S ribosomal protein L13-1	43	4	42	1	134	15.1	10.15	128.51	4								534613
Master Protein	PSME_00003765-RA	PREDICTED: U-box domain-containing protein 4	6	3	13	3	833	90.6	6.09	33.93	3		99200.6	100450	183537	140227			117735	138007	310300	142363	64979.1		64.03		46.11	51.53			17.07	10.12	12.2		79.02				182020	28896.6	74382.9	132299			100450	183537	200653	71645.1	143681
Master Protein	PSME_00003773-RA	PREDICTED: malate synthase, glyoxysomal	38	22	198	22	581	65.9	8.27	546.95	22	373192	114432	3.81415e+06	84440.2	6.27104e+06	4.27175e+06	3.31699e+06	2.16289e+06	9.84486e+06	138162			15.26	13.47	20.68	92.22	27.02	56.48	79.39	45.14	40.37	113.21			362029	373192	473672		105554	114432	136636	3.81415e+06	2.91754e+06	4.45174e+06	38748.6		184010	4.29824e+06
Master Protein Candidate	PSME_00003776-RA	Os05g0589500	3	1	2	1	360	39.1	8.66	5.5	1	80555.9	310023	271078	544773	605597	18075.4		632981	682523	331773	285968	102419	37.49	14.55	14.8	25.19	10.17			16.75	2.71	20.92	30.32	52.09	61395.9		105695	323356	297239	345128	243185	304792	271078	225952	544773	548300	338401	661900
None	PSME_00003777-RA	not_annotated	3	1	3	1	489	54.9	5.85	8.16	1	47166.5	55050.9	233062	26142.1	38396			147461	144756						21.87		41.34			0.06	55.88						47166.5				55050.9	272372	199425		26142.1			56786.4
Master Protein	PSME_00003779-RA	PREDICTED: protein SSUH2 homolog isoform X1	23	11	66	11	483	52.9	5.27	164.48	11	1.12042e+06	601366	142490	880431	853851	12318.8		713330	1.05034e+06	1.19878e+06	4.54201e+06	5.91563e+06	64.26	33.04	4.93	4.28	3.18	19.61		17.42	19.12	8.01	20.69	25	1.12042e+06	266635	1.43448e+06	570341	634079	647357	272793	147548	137606		917331	842063	880431	893703
Master Protein	PSME_00003795-RA	PREDICTED: peptidyl-tRNA hydrolase, chloroplastic	14	1	1	1	65	7.3	9.41	2.16	1		1.14268e+06	837253	1.00325e+06	748995			1.11438e+06	2.99634e+06	2.03537e+06	871504	1.57305e+06		10.64	10.07	11.13				42.09	3.44	9.36	13	32.2				1.22211e+06	1.09377e+06	1.19377e+06	959110	837253	929061	759688	825997	1.00325e+06	1.0137e+06
Master Protein	PSME_00003797-RA	PREDICTED: ras and EF-hand domain-containing protein homolog	3	1	1	1	306	35.4	7.05	2.07	1	197101	139332		319105	487169			316972	200379	251022	390178	615090	26.74	17.83		14.97	20.99			14.6	18.31	7.93	14.63	9.9	134357	197101	234073	131800	108693	167225	147294				394800	319105	298945	545467
Master Protein	PSME_00003809-RA	Maf protein-like protein	17	3	12	3	227	24.5	5.69	38.22	3	632065	760031	197732	403943	427950	13509.8		372149	328524	356110	286382	59866.9	4.96	7.46	80.17	33.19	9.79			33.06	16.52	7.73	19.76	16.73	641053	583970	632065	813422	723712	696866	798173	668758	175748	197732	472456	403943	233901	382849
None	PSME_00003820-RA	PREDICTED: 3-isopropylmalate dehydratase large subunit	34	4	34	4	151	16.4	7.94	104.39	4	380386	1.96177e+06	1.51458e+06	2.15509e+06	1.30709e+06	414828	51554.5	2.32799e+06	3.22839e+06	1.37551e+06	735553	281096	36.2	20.62	12.84	2.55	8.01	19.77		18.35	6.17	10.29	18.19	37.7	490429	380386	226766	1.45032e+06	2.26704e+06	2.22403e+06	1.73044e+06	1.65201e+06	1.51458e+06	1.27609e+06	2.15509e+06	2.10168e+06	2.21154e+06	1.48102e+06
None	PSME_00003823-RA	PREDICTED: leucine-rich repeat receptor-like protein kinase TDR	3	1	4	0	296	32.6	7.69	6.2	1
None	PSME_00003826-RA	PREDICTED: 3-ketoacyl-CoA thiolase 2, peroxisomal-like	4	2	41	0	425	44.8	8.31	55.54	2
Master Protein	PSME_00003827-RA	PREDICTED: 3-ketoacyl-CoA thiolase 2, peroxisomal	64	22	640	12	465	48.9	7.31	2120.25	22	5.43069e+06	1.01496e+07	9.44468e+06	9.93984e+06	1.11537e+07	5.70837e+07	5.45159e+07	1.55459e+07	2.61517e+07	1.00743e+07	7.91478e+06	6.11031e+06	2.3	5.12	5.65	10.2	15.99	82.46	42.09	32.92	5.29	2.76	14.57	4.35	5.43069e+06	5.31715e+06	5.56691e+06	1.07991e+07	9.86305e+06	1.04445e+07	9.66616e+06	9.44468e+06	9.95299e+06	8.88739e+06	9.96338e+06	9.93984e+06	8.29134e+06	1.29389e+07
Master Protein	PSME_00003829-RA	Os07g0684000	70	23	444	21	369	40.9	6.71	1429.91	23	233874	4.92707e+06	1.31834e+08	7.3159e+06	1.36299e+07	1.62021e+07	774295	2.26526e+07	3.50596e+07	5.41028e+06	6.12324e+06	1.22839e+06	51.09	47.15	14.53	23.05	24.21	8.44	95.97	24.35	6.76	50.63	16.92	21.32	173511	451610	233874	3.2463e+06	7.68347e+06	7.47804e+06	3.12786e+06	1.47495e+08	1.31834e+08	1.09946e+08	8.73688e+06	7.3159e+06	5.4438e+06	1.7847e+07
Master Protein	PSME_00003830-RA	Os07g0684000	38	10	85	9	346	38.6	6.77	233.74	10	362775	3.23405e+06	1.8584e+07	2.63754e+06	5.75726e+06	6.03696e+06	106606	1.0372e+07	1.20775e+07	2.90344e+06	1.6431e+06	957757	42.68	37.58	11.45	11.39	20.05	11.5	95.37	15.07	10	51.83	10.68	16.37	158776	362775	405671	2.41644e+06	4.3283e+06	4.85662e+06	2.30682e+06	1.97581e+07	1.8584e+07	1.57419e+07	2.95103e+06	2.34861e+06	2.63754e+06	7.55492e+06
Master Protein	PSME_00003831-RA	PREDICTED: formin-1 isoform X1	36	16	206	15	443	49.9	5.12	557.74	16	84165.7	1.66506e+06	5.65908e+06	1.40459e+06	1.98759e+06	1.72705e+06	79548.8	1.60134e+06	3.55184e+06	1.44138e+06	917724	412454	50.66	8.26	21.26	24.8	20.22	18.77	81.97	30.97	4.95	64.74	7.01	17.17	84165.7	48097.5	139095	1.55579e+06	1.75949e+06	1.83906e+06	1.5757e+06	5.51856e+06	5.65908e+06	7.93122e+06	1.40459e+06	1.47728e+06	902778	2.67904e+06
Master Protein Candidate	PSME_00003835-RA	PREDICTED: putative receptor-like protein kinase At4g00960	4	2	10	1	653	72.5	5.85	23.32	2	116513		153266						248643	297937	139160				3.35						20.3	4.54				116513							149672	156946
Master Protein Candidate	PSME_00003836-RA	PREDICTED: cysteine-rich receptor-like protein kinase 7	3	2	10	1	712	78.4	7.01	23.32	2	116513		153266						248643	297937	139160				3.35						20.3	4.54				116513							149672	156946
None	PSME_00003837-RA	PREDICTED: adenosine kinase 2	3	1	35	1	568	62	8.72	117.33	1	2.11067e+06	1.29947e+07	5.61132e+06	2.24647e+07	2.87667e+07	4.57365e+06	364649	1.53287e+07	8.14272e+06	1.51803e+07	7.97559e+06	3.87956e+06	17.44	18.59	51.89	17.64	4.97	14.73	70.33	16.45	25.91	38.76	21.62	9.05	2.13384e+06	2.11067e+06	1.54016e+06	8.89636e+06	1.40036e+07	1.31715e+07	1.28202e+07	6.01442e+06	5.61132e+06	1.80422e+06	2.38251e+07	1.6825e+07	2.24647e+07	2.75554e+07
None	PSME_00003839-RA	PREDICTED: LOW QUALITY PROTEIN: putative cysteine-rich receptor-like protein kinase 23-like	2	1	1	1	934	103.4	6.9	2.61	1	116513		153266						248643	297937	139160				3.35						20.3	4.54				116513							149672	156946
None	PSME_00003840-RA	PREDICTED: cysteine-rich receptor-like protein kinase 2-like	1	1	9	0	611	67.3	6.05	20.7	1
None	PSME_00003841-RA	PREDICTED: cysteine-rich receptor-like protein kinase 3-like	2	1	9	0	522	58.2	8.24	20.7	1
None	PSME_00003842-RA	PREDICTED: cysteine-rich receptor-like protein kinase 2	1	1	9	0	656	72.5	5.86	20.7	1
None	PSME_00003843-RA	PREDICTED: LOW QUALITY PROTEIN: probable aldo-keto reductase 4	25	2	38	0	60	6.7	5.81	101.69	2
None	PSME_00003864-RA	PREDICTED: probable LRR receptor-like serine/threonine-protein kinase At5g48740-like isoform X2	1	1	5	1	951	105.8	6.1	10.35	1		1.45935e+06	2.56562e+06	664909	876715	1.12048e+06	1.05508e+06		1.33917e+06	2.30478e+06	80426.8	484756		11.27	7.21		10.21	7.08	92.16		8.27	24.1						1.45746e+06	1.46124e+06	1.18575e+06	1.55552e+06	2.36554e+06	2.56562e+06	2.73333e+06	664909			1.03731e+06
Master Protein	PSME_00003876-RA	PREDICTED: spermidine synthase 1	6	2	2	2	397	43.5	6.65	4.86	2		683266	276854	522510	690785	42280.9		506974	233735	120149	253547	363787		25.1	57.67	18.73	11.4			4.37	8.98	8.98	38.3	10.55				526603	941943	743426	627975	343883	276854	83274.9	522510	465432	665817	741447
Master Protein	PSME_00003877-RA	PREDICTED: sucrose synthase 2	35	24	216	7	884	101.1	6.54	593.2	24	3.15864e+06	912128	4.48603e+06	1.60989e+06	2.42793e+06	47066.2		418745	676709	591763	1.52027e+06	809349	10.92	12.78	17.43	15.39	6.58	48.78		60.99	9.18	29.51	21.41	9.31	3.15864e+06	3.44737e+06	2.76752e+06	943545	881756	876923	1.13854e+06	4.50899e+06	4.48603e+06	3.26404e+06	1.53127e+06	1.60989e+06	2.02454e+06	2.52974e+06
Master Protein	PSME_00003878-RA	PREDICTED: sucrose synthase 3-like	34	25	189	8	893	102.1	6.49	521.15	25		413646	104279	397329	85993.3	833970	602213	540913	3.17056e+06	340472	703459			13.07	31.31	53.05	8.61	96.05	69.89	13.23	16.84	56.04	27.8					325110	418183	446596	409158		130609	83256.2	397329	303256	803769	85993.3
None	PSME_00003881-RA	Os08g0455800	16	2	16	2	199	22.2	5.49	37.61	2	545746	1.29581e+06	1.51014e+06	932807	3.55655e+06	648698		780556	1.20908e+06	1.08217e+06	2.36298e+06	6.27888e+06	9.8	13.72	24.51	21.09	6.03			37.39	11.92	8.7	10.59	7.64	545746	475568	577671	1.44699e+06	1.16043e+06	1.14959e+06	1.48332e+06	1.89846e+06	1.51014e+06	1.15328e+06	1.10273e+06	932807	716666	3.3317e+06
Master Protein	PSME_00003885-RA	PREDICTED: probable dolichyl-diphosphooligosaccharide--protein glycosyltransferase subunit 3B	3	1	2	1	377	41.9	9.29	5.83	1	137073	106836	503880	386020	235320	445836	59458.9	1.0059e+06		261462	256367			42.24		14.52	12.91	3.73	69.67	24.89		25.19			137073			103805	207191		106836			503880	427925		348219	238232
Master Protein	PSME_00003888-RA	PREDICTED: ER membrane protein complex subunit 1	6	3	4	3	922	102.9	5.9	11.83	3		171194	260755	278475	148913	150644	68097.8	452451	83743.4	58600.1	161256			40.04	21.07	35.92		18.06		21.93	10.7	27.14	43.83						171194	186725	78880.6	232614	345811	260755	278475	274974	493908
Master Protein	PSME_00003890-RA	PUTATIVE TYPE 1 MEMBRANE family protein	7	2	13	2	331	35.7	4.82	33.35	2	23405.3	252024	107831	96869.9	533261			303202	37046.8	134035	69773.7	29014.9		26.43	31	33.77	8.96			7.04	34.56	30.57	8.28	37.37	23405.3			291756	217702	209926	362223	65716.6	126086	107831	126360	96869.9	62181.3	574301
Master Protein	PSME_00003891-RA	PREDICTED: zinc finger CCCH domain-containing protein 8-like isoform X1	24	12	44	12	739	80.7	8.05	138.81	12	66405.2	326532	2.80778e+06	512070	184908	167235	58397.7	2.95511e+06	1.89061e+06	214893	388304	21493.1	58.32	33.71	3.79	28	66.93	31.76	8.99	8.65	15.45	52.11	24.62	4.38	66405.2	24515.7	97525.7	247607	464006	430613	244861	2.80778e+06	2.90899e+06	2.69646e+06	533941	512070	305368	417862
Master Protein	PSME_00003893-RA	PREDICTED: ribonucleases P/MRP protein subunit POP1	3	1	2	1	403	44.4	8.18	4.04	1		94216.7	108859					64403.7						16.67	23.51					62.46								94216.7		71092	98208.8	108859	77732.4	126067
Master Protein	PSME_00003897-RA	PREDICTED: protein argonaute 10, partial	41	30	98	30	800	89	9.23	314.07	30		103841	1.0078e+07	153167		1.92657e+06		993278	87849.5	54840.5		84134.9		12.34	16.58	3.81		8.65		36.44	71.34			20.71				129237	106379	101364	100518	1.05762e+07	1.0078e+07	7.65188e+06	153167	156446	145216
Master Protein	PSME_00003898-RA	Antitermination NusB domain-containing protein isoform 2	3	1	1	1	297	34.1	9.48	2.31	1
None	PSME_00003899-RA	PREDICTED: flowering locus K homology domain-like	26	2	22	1	105	11.8	6.54	60.95	2	2.40644e+06	978067	1.65153e+06	493947	1.08594e+06	336827		2.77409e+06	4.66219e+06	726131	765060	362419	10.67	77.22	36.92	27.23	57.18	8.47		0.63	23.51	32.11	27.62	9.6	2.82257e+06	2.32029e+06	2.40644e+06	1.08592e+06	789981	880930	3.20907e+06	1.65153e+06	1.66996e+06	785386	624071	356472	493947	1.89717e+06
Master Protein	PSME_00003901-RA	PREDICTED: symplekin-like isoform X3	3	3	3	3	1339	145.6	6.47	4.75	3		100707	108180	55801.1	36846.3			116209	38636.6	33903.6	66736.5			11.13	19.43					29.66	25.08	24.65						91062.9	112053	110088	92125.2	108180	104810	146741			55801.1	36846.3
Master Protein	PSME_00003906-RA	PREDICTED: D-glycerate 3-kinase, chloroplastic	18	3	6	3	278	31.5	8.91	19.65	3	339821	39398.5		59370		49591.6	495318	31922	380049	26934.2	292258	87221.3	12.81	26.96		74.39		9.26	54.23	94.39	8.44	54.53	67.89	1.91	339821	344336	271514	40500.3	38326.7	33790.1	60148.6				33087		106531
Master Protein	PSME_00003908-RA	PREDICTED: 1,2-dihydroxy-3-keto-5-methylthiopentene dioxygenase 2	35	6	27	6	181	21.4	5.03	59.74	6	79478	319273	41229.3	563855	414832	218226		1.00864e+06	2.61544e+06	1.24384e+06	489671	545161	31.6	6.77		20.63	19.97	6.3		36.55	10.77	13.61	45.51	35.11	129210	79478	75471.9	342467	292055	311640	327094	41229.3			764759	563855	527904	346763
Master Protein	PSME_00003915-RA	ENOYL-ACP REDUCTASE 1 family protein	36	10	165	4	411	43.3	8.9	463.64	10	324084	203076	2.06326e+06	131548	1.45317e+06	395491		699324	564544	280437	266794		5.56	66.22	12.61	32.4	44.34	10.25		40.47	31.37	8.21	49.07		324084	336219	301140	291286	102614	141579	468380	2.1689e+06	2.06326e+06	1.6945e+06	148144	131548	75063	2.71672e+06
Master Protein	PSME_00003916-RA	PREDICTED: 26S protease regulatory subunit 8 homolog A	38	14	158	13	433	49	9.03	451.74	14	1.31499e+06	2.82137e+06	2.16735e+06	2.80287e+06	1.87725e+06	1.50166e+06	74520.2	4.7058e+06	1.52072e+06	5.62925e+06	1.69125e+06		12.19	11.93	18.22	12.65	23.27	17.92	103.95	5.63	19.65	19.38	44.49		1.31499e+06	1.5886e+06	1.27739e+06	2.96665e+06	2.68321e+06	2.37985e+06	3.13972e+06	2.16735e+06	2.70481e+06	1.8973e+06	2.80287e+06	2.99879e+06	2.33173e+06	1.87725e+06
Master Protein Rejected	PSME_00003917-RA	PREDICTED: GDP-mannose 3,5-epimerase 2	51	16	172	0	308	34.6	6.65	463.6	16
Master Protein Rejected	PSME_00003918-RA	PREDICTED: GDP-mannose 3,5-epimerase 2	49	20	191	0	378	42.7	5.99	519.11	20
Master Protein	PSME_00003919-RA	PREDICTED: GDP-mannose 3,5-epimerase 2	44	23	179	11	730	82.8	6.32	477.84	23	578896		14064.8	33556.4	264170		86901.1	754685	2.9833e+06	1.08712e+07	131830		5.63				41.66		7.42	65.23	5.87	65.4	37.09		578896	589876	530032					14064.8				33556.4		112762
Master Protein	PSME_00003922-RA	PREDICTED: serine carboxypeptidase 1	5	2	5	1	487	55.5	8.29	11.9	2	559279		357610			244845	29973.5	775772	859787	631633	223158		24.87		28.69			11.64	75.87	39.86	1.8	18.07	16.79		612978	369636	559279					461191	357610	255692
None	PSME_00003936-RA	C2 domain-containing family protein	3	1	2	1	424	45.4	7.49	4.52	1	615383	1.23929e+06	1.00784e+06	2.71288e+06	1.64423e+06	821058		2.93033e+06	1.1437e+06	2.33675e+06	2.22949e+06	771002	10.6	20.53	11.33	6.89	11.27	11.59		6.93	22.67	9.77	11.98	16.75	680163	549775	615383	984058	1.21213e+06	1.61453e+06	1.26705e+06	1.00784e+06	1.14877e+06	918447	2.52091e+06	2.71288e+06	2.89443e+06	1.38124e+06
Master Protein	PSME_00003939-RA	PREDICTED: prolycopene isomerase, chloroplastic	9	3	7	3	399	43.2	7.55	19.92	3	1.16835e+06	63198.9	69112.5	100372		38358.8			177550		149204		3.14	22.67		12.26		7.22					12.68		1.20455e+06	1.16835e+06	1.13114e+06	67771.6	67442.8	59222.1	39497.7	69112.5			100372	114590	89764.8
Master Protein Candidate	PSME_00003943-RA	PREDICTED: protein ENHANCED DOWNY MILDEW 2	2	1	1	1	618	70.4	6.68	4.02	1			243125												37.14																	243125	122746	271221
None	PSME_00003950-RA	PREDICTED: eukaryotic translation initiation factor 3 subunit M-like	5	2	9	2	446	50	5.25	21.91	2		173373	49205	279651	115264	277051		981294	540579	148102	115924	48720.8		24.64	10.47	13.89	8.88	25.33		8.28	9.04	51.88	99.79	2.4				98867.7	169358	179307	177484		52992.8	45687.9	236017	279651	312455	115264
None	PSME_00003960-RA	PREDICTED: coatomer subunit epsilon-1	16	1	1	1	131	14.6	6	2.82	1		144047				128441		1.26511e+06	656120	154937	78889.3							6.5		18.33	12.54										144047
None	PSME_00003962-RA	PREDICTED: elongation factor 1-delta	9	2	38	2	246	27	4.97	115.85	2	1.6803e+06	8.39416e+06	8.78722e+06	9.80925e+06	9.96432e+06	4.59029e+06	572225	2.43512e+07	1.41523e+07	1.37003e+07	3.62757e+06	5.5179e+06	4.79	8.04	10.82	13.2	7.74	1.86	77.9	8.78	7.78	17.83	40.43	5.24	1.6803e+06	1.76939e+06	1.60808e+06	9.67819e+06	8.33645e+06	8.14123e+06	8.45227e+06	8.78722e+06	9.36302e+06	7.54951e+06	9.80925e+06	1.01383e+07	7.87212e+06	9.37103e+06
Master Protein	PSME_00003967-RA	PREDICTED: expansin-B3-like	5	1	3	1	281	30.6	9.01	8.58	1				272573	94878.5							90443.2				11.22	18.67																		272573	273563	223246	83083
Master Protein	PSME_00003968-RA	PREDICTED: expansin-B16	10	2	3	1	258	28.2	6.83	6.11	2					217030												26.95																					264174
Master Protein	PSME_00003972-RA	PREDICTED: ABC transporter F family member 3	19	2	20	2	214	23.7	5.4	61.85	2	311504	634205	383861	350960	458590	69466.4		733471	278381	294642	266551		41.87	18.22	32.02	13.64	16.93	19.63		28.2	29.75	42.29	15.74		370142	147045	311504	797353	566766	546734	709670	304867	483325		375985	350960	286644	470444
Master Protein	PSME_00003973-RA	PREDICTED: ABC transporter F family member 3	21	7	37	7	370	42.3	6.34	80.54	7	49689.3	1.14567e+06	364572	879193	797862			1.26251e+06	653188	709269	404505		64.79	12.03	28.23	11.31	6.34			9.02	8.12	19.93	29.64		49689.3	96729.6	24115.8	1.34364e+06	1.01058e+06	1.11314e+06	1.17916e+06	364572	402506	225170	821216	879193	1.0206e+06	720087
Master Protein	PSME_00003974-RA	PREDICTED: ABC transporter F family member 3	21	1	29	1	70	7.6	9.11	86.13	1	1.07452e+06	1.9911e+06	1.01521e+06	2.18019e+06	1.26519e+06	417208		2.52817e+06	1.07823e+06	1.78871e+06	1.68287e+06		18.1	11.63	13.42	12.2	4	14.51		7.4	10.96	19.42	1.44		918120	1.07452e+06	1.31432e+06	2.14544e+06	1.65107e+06	1.88814e+06	2.09968e+06	1.21739e+06	943369	1.01521e+06	2.18019e+06	2.44935e+06	1.91682e+06	1.27836e+06
None	PSME_00003995-RA	PREDICTED: programmed cell death protein 4-like	12	1	2	0	76	8.7	4.88	4.46	1
None	PSME_00003996-RA	PREDICTED: programmed cell death protein 4-like	9	2	8	0	150	16.7	5.22	18.4	2
None	PSME_00003997-RA	PREDICTED: programmed cell death protein 4	7	2	5	1	522	58.1	4.77	17.81	2			1.53315e+06						43154.2						53.56																	1.53315e+06	646073	2.20751e+06
None	PSME_00003998-RA	PREDICTED: programmed cell death protein 4-like	3	1	4	1	443	49.8	4.84	10.99	1	228846	713385	1.61415e+06	601741	1.24365e+06	309350	218517	831010	436453	2.08995e+06	1.08542e+06	215641	22.58	11.33	1.79	15.39	13.3	0.51		14.64	13.9		23.1		297876	191340	228846	674079	754982	673125	849281	1.61415e+06	1.58548e+06	1.64314e+06	571843	601741	756294	1.24365e+06
None	PSME_00004007-RA	PREDICTED: lysosomal Pro-X carboxypeptidase-like	10	2	12	2	286	31.8	4.96	35.4	2	1.50584e+06				527256			100772			45425.3	80916.9	9.77				15.79			39.73				18.21	1.27887e+06	1.50584e+06	1.53638e+06											638973
Master Protein	PSME_00004011-RA	C2H2 and C2HC zinc fingers superfamily protein isoform 1	8	1	1	1	239	25.6	9.38	2.35	1			746792					678221	508373						27.89					8.71	35.85											780874	746792	447189
None	PSME_00004025-RA	alanine-glyoxylate aminotransferase, putative	13	3	14	3	440	47.9	7.81	42.85	3		427695	665127	395948	2.81407e+06	336487		539211	130092	1.60998e+06	272727	33169.9		11.08	18.09	13.4	2.46	9.52		20.5	7.98	49.56	47.16	11.82				396282	381161	477642	461599	481207	665127	677598	401697	395948	313038	2.9011e+06
Master Protein	PSME_00004026-RA	alanine:glyoxylate aminotransferase 2 family protein	18	4	15	4	440	48	7.56	47.1	4		427695	665127	395948	2.81407e+06	336487		539211	130092	1.60998e+06	272727	33169.9		11.08	18.09	13.4	2.46	9.52		20.5	7.98	49.56	47.16	11.82				396282	381161	477642	461599	481207	665127	677598	401697	395948	313038	2.9011e+06
Master Protein	PSME_00004027-RA	PREDICTED: 30S ribosomal protein S1, chloroplastic-like isoform X3	28	7	29	7	321	35.8	5.29	82.46	7	5.47959e+06	1.07994e+06	156038	1.77316e+06	209112		58386.3	80158.7	98663.3	48291.6	1.29884e+06	123292	3.52	26.24	16.2	5.03	49.27				0.28		19.93	18.39	5.53866e+06	5.47959e+06	5.18343e+06	1.04872e+06	1.11209e+06	626134	1.23201e+06	202675	153564	156038	1.77316e+06	1.85093e+06	1.67379e+06	429579
Master Protein	PSME_00004028-RA	NAD(P)-binding rossmann-fold protein	38	13	66	13	498	55.5	9.63	164.2	13	6.4301e+06	730185	38187.9	677054	194974			43250.7	47004.8	24633.3	3.24242e+06	468668	16.21	6.97	65.65	27.06	26.65			5.94		21.56	11.18	32.13	5.73806e+06	6.4301e+06	7.86058e+06	749954	741968	641118	718589	63128.7		23100.7	677054	1.03223e+06	651190	209571
Master Protein	PSME_00004036-RA	PREDICTED: mannosyl-oligosaccharide 1,2-alpha-mannosidase MNS1 isoform X1	8	3	15	3	588	67.1	6.38	41.18	3		121633	151100	581209	84656.1			306035		243002	81059.3	14645.7		54.84	33.56	19.62	55.51			37.09		19.8	64.81					90519.1	120906	122364	275814	134385	244370	151100	474499	581209	704548	84656.1
Master Protein	PSME_00004056-RA	PREDICTED: polypyrimidine tract-binding protein homolog 3 isoform X1	11	5	24	5	507	56.7	8.62	62.51	5	86778.8	705183	470927	412499	502463			736641	335230	225330	334399	120787	42.66	6.76	26.96	13.96	32.08			47.48	29.48	41.03	14.98	25.78	77314.4	161937	86778.8	700813	671385	709581	785232	570153	470927	325898	465971	412499	351597	502463
Master Protein	PSME_00004064-RA	PREDICTED: UDP-D-xylose:L-fucose alpha-1,3-D-xylosyltransferase 2-like	8	2	4	2	432	48.8	8.57	11.3	2		359362	306468	536291	376346	109025		249491	64882.1	417778	86388.5			15.13	17.3	8.03	17.88			62.28		25.4						283263	363246	355520	413202	306468	363724	256914	592498	536291	506260	390839
Master Protein	PSME_00004073-RA	Trypsin family protein	14	4	35	4	430	46.8	6.18	110.47	4	179621	1.87963e+06	506633	1.47086e+06	636436	139208		796165	536766	679219	745674	412688	30.85	14.95	16.72	1.15	6.35	43.1		21.88	14.51	7.87	9.03	18.37	179621	149504	267577	1.51059e+06	2.15124e+06	1.99083e+06	1.77465e+06	506633	549806	393323	1.47086e+06	1.47654e+06	1.44508e+06	669403
Master Protein	PSME_00004074-RA	PREDICTED: omega-hydroxypalmitate O-feruloyl transferase	10	4	10	4	462	51.3	5.71	25.27	4	76397.6	75472.2	373704	44030.6	65710.3	1.04137e+06	36139.7	430889	375409	980257	662667	187516	65.47		7.19	55.73	25.09	29.31		12.74	13.38	29.7	8.76	27.43	76397.6	54963	183089			75472.2		373704	353272	407099	44030.6	34124.2	93709
Master Protein	PSME_00004099-RA	PREDICTED: cytochrome c oxidase subunit 5b-2, mitochondrial	30	6	126	6	182	20	6.27	375.33	6	1.24468e+06	3.91631e+06	884931	2.81696e+06	5.04153e+06	345161	18896.3	2.86885e+06	2.07379e+06	3.40796e+06	5.29256e+06	4.04e+06	31.78	13.75	13.15	14.48	5.06	39.52		12.94	12.85	9.3	7.83	18.13	1.24468e+06	897423	1.71087e+06	3.67399e+06	4.24742e+06	4.17461e+06	3.119e+06	756776	986776	884931	3.43211e+06	2.81696e+06	2.60982e+06	4.61783e+06
Master Protein	PSME_00004104-RA	PREDICTED: GTP-binding protein YPTM2	33	4	46	3	147	16.2	6.65	112.83	4	252754	378959	458440	446104	822305	448892	20209.5	2.44008e+06	2.18848e+06	1.07679e+06	372584	523501	7.85	8.36	14.43	14.74	5.72	11.14	131.66	17.14	4.76	20.94	61.7	18.54	276986	237170	252754	347818	363046	395569	418618	363211	458440	481377	446104	488880	363390	815301
None	PSME_00004108-RA	BRASSINOSTEROID INSENSITIVE 1-associated receptor kinase 1 precursor, putative	1	1	5	1	903	100.5	6.06	10.35	1		1.45935e+06	2.56562e+06	664909	876715	1.12048e+06	1.05508e+06		1.33917e+06	2.30478e+06	80426.8	484756		11.27	7.21		10.21	7.08	92.16		8.27	24.1						1.45746e+06	1.46124e+06	1.18575e+06	1.55552e+06	2.36554e+06	2.56562e+06	2.73333e+06	664909			1.03731e+06
None	PSME_00004110-RA	PREDICTED: probable LRR receptor-like serine/threonine-protein kinase At5g48740 isoform X3	1	1	5	1	848	94.7	5.91	10.35	1		1.45935e+06	2.56562e+06	664909	876715	1.12048e+06	1.05508e+06		1.33917e+06	2.30478e+06	80426.8	484756		11.27	7.21		10.21	7.08	92.16		8.27	24.1						1.45746e+06	1.46124e+06	1.18575e+06	1.55552e+06	2.36554e+06	2.56562e+06	2.73333e+06	664909			1.03731e+06
None	PSME_00004111-RA	PREDICTED: probable LRR receptor-like serine/threonine-protein kinase At5g48740	2	1	5	1	346	38.2	6.4	10.35	1		1.45935e+06	2.56562e+06	664909	876715	1.12048e+06	1.05508e+06		1.33917e+06	2.30478e+06	80426.8	484756		11.27	7.21		10.21	7.08	92.16		8.27	24.1						1.45746e+06	1.46124e+06	1.18575e+06	1.55552e+06	2.36554e+06	2.56562e+06	2.73333e+06	664909			1.03731e+06
Master Protein	PSME_00004113-RA	PREDICTED: 4-hydroxy-tetrahydrodipicolinate reductase 2, chloroplastic	18	5	57	5	351	38.4	8.59	160.28	5	233804	1.83497e+06	1.1646e+06	1.56209e+06	1.47266e+06	343643		750407	1.11395e+06	709953	2.73862e+06	1.79689e+06	13.18	12.51	7.96	22.71	15.55	48.49		29.62	19.02	6.4	17.68	8.12	233804	214974	277170	2.13529e+06	1.74695e+06	1.59899e+06	1.92741e+06	1.1646e+06	1.17496e+06	1.01577e+06	1.65225e+06	1.56209e+06	1.05311e+06	1.47266e+06
Master Protein	PSME_00004120-RA	translocon-associated protein, beta subunit precursor, putative	18	2	46	2	137	15.1	9.45	128.32	2	296432	400317	1.90678e+06	65977.5	338395	418382		1.64584e+06	568824	375095	229428		13.14	80.44	1.91	89.4	50.12	13.84		24.93	18.31	36.09	84.31		299701	235052	296432	544154	284969	294500	1.3331e+06	1.94635e+06	1.90678e+06	1.87362e+06	166287	65977.5	19493.7	616976
None	PSME_00004125-RA	Xylose isomerase family protein isoform 2	13	1	2	0	156	17.4	6.18	8.48	1
Master Protein	PSME_00004131-RA	PREDICTED: pentatricopeptide repeat-containing protein At1g02060, chloroplastic	22	7	13	7	389	42.8	6.3	39.44	7	73926.2	52872.3	1.07118e+06	82184.6	1.89216e+07	106762	146896	41570.1	32851.9		218770	63709.7			5.63	60.35	11.36	14.37			108.94		12.81	38.34		73926.2					52872.3	1.14333e+06	1.07118e+06	1.02266e+06	82184.6	58023.7	179528	1.96407e+07
Master Protein	PSME_00004133-RA	PREDICTED: DNA repair protein XRCC4	8	1	1	1	181	20.7	5.33	2.96	1			551894					414132	192537		171021										4.04												551894
Master Protein	PSME_00004141-RA	PREDICTED: arginine--tRNA ligase, cytoplasmic	27	9	65	9	395	44.6	6.73	156.98	9	1.49098e+06	730594	650940	792943	629404	1.08763e+06	55674.5	3.77758e+06	4.51922e+06	2.98676e+06	2.05583e+06	856921	7.93	5.61	35.65	9.74	4.36	9.47	48.4	17.34	5.49	30.65	23.79	6.01	1.37942e+06	1.61652e+06	1.49098e+06	746821	754610	714720	665600	340168	723947	650940	766197	792943	916868	605038
None	PSME_00004142-RA	ABC transporter family protein isoform 2	1	1	1	0	1184	128.5	7.61	1.83	1
None	PSME_00004149-RA	PREDICTED: eukaryotic translation initiation factor 2 subunit gamma-like isoform X1	3	1	19	0	609	69.5	5.39	67.04	1
Master Protein	PSME_00004154-RA	PREDICTED: dentin sialophosphoprotein-like	3	1	2	1	698	77.3	5.86	7.2	1		675348	255022	208696	284792			842672	385305					22.01	29.55		5.25			1.82	5.99							742663	936381	589704	614134	339546	255022	186044		208696		295572
None	PSME_00004164-RA	PREDICTED: heparanase-like protein 3 isoform X1	3	1	1	0	229	25.4	6.14	2.02	1
Master Protein	PSME_00004165-RA	PREDICTED: eukaryotic translation initiation factor 4G-like	1	3	7	3	2287	248.3	6.6	18.63	3		221926	415577	445457	154222	48570.4		522029	49902.2	73457.4	114682	341962		28.95	8.51	15.03	43.09	22.21		4.51	40.64	44.38	20.56	10.65				143855	296546	204407	240948	415577	444158	374494	445457	452958	341771	266805
None	PSME_00004166-RA	glutathione S-transferase DHAR3	8	1	24	1	123	14.2	5.14	56.69	1	4.58238e+06	7.39826e+06	7.62181e+06	2.37349e+06	2.57992e+06	684443		373684	1.47157e+06	421265	1.84787e+06	206136	26.22	53.96	13.86	52.34	16.9	18.56		33.36	10.41	30.43	32.32	61.02	4.58238e+06	4.19943e+06	6.71275e+06	1.125e+07	3.77958e+06	4.86529e+06	1.22802e+07	7.62181e+06	6.74464e+06	8.88184e+06	2.85004e+06	2.37349e+06	829676	2.67927e+06
Master Protein	PSME_00004175-RA	PREDICTED: cytochrome B5 isoform-like	8	1	3	1	150	16.3	6.79	7.87	1		1.95649e+06							83561.6					10.29							13.2							1.74026e+06	1.947e+06	1.96602e+06	2.23481e+06
Master Protein Candidate	PSME_00004176-RA	PREDICTED: transcription factor bHLH113	3	1	1	1	418	45.9	9.33	2.72	1		399903		237212	212447	97750.6					272845			13.81		20.8	7.47						20.44					483906	378333	355306	422703				237212	294674	194314
Master Protein	PSME_00004177-RA	PREDICTED: V-type proton ATPase catalytic subunit A	70	34	648	34	626	69	5.39	1902.05	34	1.59013e+06	5.56263e+06	5.31077e+06	6.81508e+06	1.42579e+07	1.4429e+06	125370	1.58887e+07	1.48812e+07	9.65005e+06	5.75828e+06	3.43163e+07	7.03	4.9	15.77	6.56	2.32	2.2	53.02	12.62	7.57	8.32	18.7	11.66	1.59013e+06	1.49908e+06	1.72317e+06	5.63007e+06	5.81335e+06	5.49599e+06	5.17091e+06	5.31077e+06	5.69879e+06	4.16477e+06	6.81508e+06	7.52356e+06	6.66335e+06	1.37697e+07
Master Protein	PSME_00004179-RA	PREDICTED: coiled-coil domain-containing protein 18-like	34	17	188	17	491	55.4	9.54	488.88	17	1.68322e+06	3.79411e+06	4.36696e+06	6.41391e+06	2.29762e+06	1.44224e+06	159557	464013	26705.8	3.7811e+06	956456		6.32	19.7	8.45	19.89	32.01	2.82	78.62	79.45	59.85	16.72	37.89		1.61412e+06	1.68322e+06	1.82589e+06	4.81201e+06	3.54661e+06	4.05887e+06	3.02854e+06	4.36696e+06	4.01914e+06	4.75915e+06	6.41391e+06	7.54116e+06	5.02872e+06	3.35156e+06
Master Protein	PSME_00004180-RA	PREDICTED: probable 26S proteasome non-ATPase regulatory subunit 3	16	5	48	5	400	46	8.35	131.05	5	385574	708896	1.10401e+06	982242	347948	1.32979e+06	157365	2.01789e+06	241601	902828	403956		26.72	6.22	12.74	10.89	11.52	10.59		6.67	51.19	28.93	9.79		531094	385574	315940	769982	684164	734522	674962	885652	1.12398e+06	1.10401e+06	982242	815240	998573	326608
None	PSME_00004182-RA	PREDICTED: expansin-B16-like	8	1	2	1	131	14.8	8.16	4.59	1		97989.9	767352			30422.9		74262.7						31.21	37.3			28.11										122642		78293.1		1.12646e+06	767352	528162
None	PSME_00004185-RA	Os12g0177900, partial	29	6	16	3	198	21.4	6.57	44.72	6	1.13886e+06	551778	568457	564587	354428	154179		1.36705e+06	580781	434664	767465	281810	12.56	5.49	13.84	4.96	5.78	21.46		39.35	5.3	7.51	17.31	16.63	1.14323e+06	1.13886e+06	909693	578255	507526	543750	559926	568457	574220	444614	564587	541799	597825	321543
None	PSME_00004190-RA	PREDICTED: oryzain alpha chain-like	9	2	41	0	215	24	4.86	160.98	2
Master Protein	PSME_00004192-RA	PREDICTED: putative septum site-determining protein minD homolog, chloroplastic	3	1	5	1	338	37.2	8.73	9.83	1	124794	112651	191608	113226	69453			102168	120737		23145.4		20.77	14.3	11.48	39.67	15.12			46.49	10.32		19.41		155135	102403	124794	121254	94609	104659	130425	164706	207345	191608	132848	113226	55973.3
Master Protein	PSME_00004194-RA	PREDICTED: protein WVD2-like 1 isoform X1	2	1	1	1	679	74.2	7.21	2.55	1	169388	517587	303264	730065	553577					233408				35.25	9.39	31.81	15.37										169388	845849	474833	564190	383675	283752	324117		730065	972697	504691	686760
None	PSME_00004198-RA	PREDICTED: 2-methylene-furan-3-one reductase-like	33	7	77	0	239	26.3	6.7	169.79	7
Master Protein	PSME_00004199-RA	PREDICTED: calcium-dependent protein kinase 1-like	14	3	24	3	287	32.1	6.6	60.25	3	179667	450468	158567	460405	394672	133657		638881	374241	675333	293574	39359.1	14.13	14.14	17.45	5.46	12.43	14.24		13.37	10.39	64.86	30.32	23.9	205663	154778	179667	483908	419339	386113	529525	158567	160022	115571	460405	497012	447794	394897
Master Protein	PSME_00004202-RA	calcium-dependent protein kinase SK5-like	9	1	6	1	170	18.8	4.44	19.32	1	542092	784961		853784	700352	222339		651401	322058	1.27042e+06	631072		11.23	26.29		33.27	19.65	12.38		53.25	6.97	35.28	28.93		497838	620571	542092	463395	749149	822484	910659				853784	704131	1.31538e+06	914081
None	PSME_00004212-RA	PREDICTED: sucrose synthase 2	10	7	14	2	850	97.3	6.6	28.35	7	41484.9	73175.9		155810	58560.4				50665.1	137358	1.9811e+06	14066.1	5.74	29.96		18.33							16.45		43205	39833.3		88393.1		73175.9	47169.4				199158	155810	140835	58560.4
Master Protein	PSME_00004213-RA	PREDICTED: sucrose synthase 2	12	8	18	2	835	95.6	6.52	44.77	8											232786												12.46
None	PSME_00004214-RA	PREDICTED: proactivator polypeptide-like 1	5	1	3	1	330	36.2	4.84	7.04	1	66150.4	162738	234104	123880	124946			148176	183015	321637	98456.9		19.11	26.78	33.29	15.05	20.28			33.71	18.04	25.13	25.19		57743.3		75781.6	219442	113388	152966	173135	234104	174039	337641	123880	137031	101140	124946
Master Protein	PSME_00004217-RA	PREDICTED: mannosyl-oligosaccharide 1,2-alpha-mannosidase MNS3 isoform X2	11	5	21	5	625	69.6	6.54	58.61	5	246963	239576	155423	316552	590928	73444.6		234116	280946	556233	265643	92373.3	19.21	22.54	7.78	26.67	17.64	83.95		27.73	21.11	24.82	32.54	30.11	202998	246963	298796	270242	266101	160587	215695	166906	142779	155423	482770	308203	316552	774354
Master Protein	PSME_00004225-RA	PREDICTED: probable pre-mRNA-splicing factor ATP-dependent RNA helicase	5	3	4	3	716	81.6	7.66	11.21	3	61462.5	227174	385844	133831		93569.5		1.02891e+06	132844	17875.2	172279	273975	42.6	82.08	11.51	84.65				11.53	39.37	139.29	19.33		120031	59895.2	61462.5	327912	660564	157385	92604.9	385844	465933	382201	108482	133831	467255
Master Protein	PSME_00004227-RA	PREDICTED: ferredoxin-dependent glutamate synthase, chloroplastic	26	10	53	10	510	57.6	5.64	134.77	10	5.96137e+06	484743	189379	920283	433113	97415.6		548941	648097	445217	1.82426e+06	621388	7.34	6.7	36.97	9.69	30.78	15.31		4.34	18.18	9.11	5.9	14.45	5.30362e+06	6.09806e+06	5.96137e+06	464618	501548	535348	468500	317359	189379	163067	949036	920283	788094	684744
Master Protein	PSME_00004228-RA	PREDICTED: ferredoxin-dependent glutamate synthase, chloroplastic isoform X1	41	8	44	8	246	26	9.41	109.94	8	5.73878e+06	276652	270524	970081	390709	153648		584036	948451	338283	1.76423e+06	147213	6.35	44.77	28.39	14.95	6.43	9.21		9.79	9.64	20.81	9.29	54.33	5.79367e+06	5.73878e+06	5.15594e+06		564040	274813	276652	270524	368261	209135	970081	1.13512e+06	842234	390709
Master Protein	PSME_00004229-RA	PREDICTED: ferredoxin-dependent glutamate synthase 1, chloroplastic/mitochondrial-like	28	5	19	5	281	29.9	5.11	61.46	5	8.0049e+06	236110	321368	689150	215678	62469	143358	346875	591059	273702	1.20075e+06	401710	13.31	83.94	85.94	5.65	23.79		46.71	26.63	34.14		12.81	19.65	8.0049e+06	8.78859e+06	6.72133e+06	238426	233816	851942	186597	321368	156719	915785	627985	697555	689150	261009
None	PSME_00004232-RA	PREDICTED: bark storage protein A	17	4	16	4	322	34.8	9.28	41.01	4	202343	122588	44997.7	157511		8396.78		405712	2.13695e+06	549072	1.96185e+06	928012	25.81	94.8		20				68.98	9.82	11.77	26.91	4.39	265121	158027	202343	398436	27692.5	86073.3	174593	44997.7			189439	126323	157511
None	PSME_00004238-RA	Coatomer subunit beta-1	1	1	2	1	898	101.3	6.58	4.67	1	162319	67987.7	177778	67094.7				271902	108628		509266		4.44	26.97	30.57	33.85				8.97			9.79		155766	162319	170200	40071.4	73642.5	62767.1	78917.7	177778	208083	109522	107160	67094.7	57901.3
None	PSME_00004240-RA	PREDICTED: ABC transporter G family member 35-like	13	1	1	1	131	14.6	5.49	2.97	1
None	PSME_00004247-RA	PREDICTED: peroxidase 12-like	9	1	18	0	169	18.6	4.15	63.43	1
None	PSME_00004249-RA	glycoside hydrolase family 18 protein	33	2	10	2	173	18.6	7.12	35.99	2			856533		30289.7	188326		2.36121e+06	6.74999e+06	374891					34.11					0.93	33.44											1.20044e+06	598603	856533
Master Protein	PSME_00004251-RA	glycoside hydrolase family 18 protein	34	5	27	2	267	29.1	8.34	89.73	5			856533		30289.7	188326		2.36121e+06	6.74999e+06	374891					34.11					0.93	33.44											1.20044e+06	598603	856533
None	PSME_00004252-RA	glycoside hydrolase family 18 protein	23	4	14	4	281	31.4	7.87	42.39	4	56026.9		688008	30465.9				3.30145e+06	733600	666526	191568	39198.9	102.06		24.3					59.57	19.56	30.39	26.88	18.51	22526		139351					688008	886198	544470			30465.9
Master Protein	PSME_00004258-RA	PREDICTED: asparagine synthetase	31	16	63	2	594	66.8	6.64	195.89	16	77293.7			209803		143544		373710	5.46499e+06							32.25				5.55	20.18						77293.7								166337		264627
None	PSME_00004264-RA	PREDICTED: 3-ketoacyl-CoA thiolase 2, peroxisomal	4	1	30	1	250	27.1	7.87	88.21	1	6.64245e+06	1.63367e+07	1.00302e+07	1.46032e+07	1.55009e+07	7.08348e+06	1.51328e+06	1.85321e+07	3.39208e+07	1.37561e+07	1.20113e+07	1.2379e+07	5.05	15.83	0.72	6.74	6.71	5.29	57.08	36.95	7.93	2.32	13.21	5.49	6.30794e+06	6.64245e+06	6.9787e+06	1.61114e+07	1.86163e+07	1.65651e+07	1.25386e+07	9.94647e+06	1.00892e+07	1.00302e+07	1.46032e+07	1.53744e+07	1.34373e+07	1.67509e+07
None	PSME_00004266-RA	PREDICTED: 60S ribosomal protein L5 isoform X1	10	2	31	2	137	15.8	5.07	57.38	2	1.2131e+06	2.31788e+06	1.70297e+06	5.76939e+06	2.11748e+06	3.76667e+06	1.41272e+06	2.33922e+06	131028	4.39285e+06	1.57489e+06	44677.1	24.7	25.08	11.4	9.31	25.22	11.34	76.88	18.83	69.36	20.83	36.25		1.2131e+06	1.26759e+06	778030	1.58239e+06	2.56743e+06	2.89744e+06	2.09259e+06	1.54319e+06	1.70297e+06	1.9347e+06	5.76939e+06	5.06479e+06	6.09139e+06	2.39788e+06
Master Protein	PSME_00004269-RA	PREDICTED: importin-9	2	2	8	2	963	105.9	4.82	24.27	2	234277		14188.2	128063		95994.4	257754	239092	161018	147275					39.26					45.5	29.78	43.09				234277							18868.7	10668.8			128063
Master Protein	PSME_00004272-RA	PREDICTED: 20 kDa chaperonin, chloroplastic	49	10	212	8	183	19.9	4.61	682.26	10	5.86031e+06	8.1678e+06	6.80537e+06	1.50303e+07	1.05021e+07	2.88088e+06	295791	7.16103e+06	8.24555e+06	1.38485e+07	8.07608e+06	1.44601e+07	5.74	14.22	14.94	12.53	7.84	4.08	40.82	11.96	17.38	6.78	5.82	2.1	5.83319e+06	5.86031e+06	6.4474e+06	9.2293e+06	6.6143e+06	7.70968e+06	8.65315e+06	6.80537e+06	8.35984e+06	6.3108e+06	1.7087e+07	1.50303e+07	1.3298e+07	1.18952e+07
Master Protein	PSME_00004273-RA	PREDICTED: 20 kDa chaperonin, chloroplastic-like	37	4	104	4	118	12.6	10.54	266.95	4	7.00327e+06	9.06942e+06	8.36768e+06	1.98749e+07	1.40886e+07	3.2952e+06	346563	7.30098e+06	1.31406e+07	8.41831e+06	1.001e+07	1.70238e+07	8.11	15.99	7.56	12.46	5.55	8.26	71.95	1.74	10.25	4.09	7.88	7.2	7.00327e+06	6.24393e+06	7.32847e+06	1.12554e+07	7.86394e+06	8.49963e+06	9.6774e+06	8.00476e+06	9.26073e+06	8.36768e+06	2.15784e+07	1.98749e+07	1.68039e+07	1.50676e+07
None	PSME_00004282-RA	PREDICTED: lipase-like PAD4	3	1	23	1	389	43.6	5.5	64.78	1	1.7715e+06	642190	300843	415034	1.00146e+06	292441		638252	2.07191e+06	1.42421e+06	3.14103e+06	513686	11.43	12.5	3.89	22.7	16.51			17.01	3.4	25.77	12.83	4.7	1.7715e+06	2.13248e+06	1.7486e+06	565073	587047	725340	702512	309241	292674		415034	281430	442491	762950
Master Protein	PSME_00004285-RA	Gamma-irradiation and mitomycin c induced 1, putative isoform 2	7	1	2	1	167	18.2	5.39	5.2	1			838704			45178.6		88401.9							9.06					82.75												920409	767896	838704
Master Protein	PSME_00004286-RA	PREDICTED: protein DEFECTIVE IN MERISTEM SILENCING 3	3	1	3	1	571	63.8	6.61	8.89	1		76804.4	1.65952e+06	86274.9				286048							21.82	19.54				68.09											76804.4	1854086	1.65952e+06	1.18882e+06	92460	86274.9	62662.4
Master Protein	PSME_00004297-RA	Protein radially swollen 1	1	1	4	1	1125	126.4	6.4	11.2	1	233748	197051	92519.8	672993	312265				109252	327658					50.36	7					30.18	37.56				233748			197051			160050	92519.8	57619.2	708837	616313	672993	312265
None	PSME_00004298-RA	3-ketoacyl-CoA thiolase 2	9	1	30	1	119	13.3	8.47	88.21	1	6.64245e+06	1.63367e+07	1.00302e+07	1.46032e+07	1.55009e+07	7.08348e+06	1.51328e+06	1.85321e+07	3.39208e+07	1.37561e+07	1.20113e+07	1.2379e+07	5.05	15.83	0.72	6.74	6.71	5.29	57.08	36.95	7.93	2.32	13.21	5.49	6.30794e+06	6.64245e+06	6.9787e+06	1.61114e+07	1.86163e+07	1.65651e+07	1.25386e+07	9.94647e+06	1.00892e+07	1.00302e+07	1.46032e+07	1.53744e+07	1.34373e+07	1.67509e+07
None	PSME_00004300-RA	PREDICTED: poly(rC)-binding protein 1 isoform X1	9	1	16	0	127	14.7	8.88	45.1	1
Master Protein	PSME_00004308-RA	PREDICTED: poly	28	20	73	20	787	88.2	5.71	228.35	20	97266.2	67653.3	6.46233e+06	57370.7	183484	339402	749208	81752	73037.6	451602	536024	257424		13.58	4.42		10.65	51.76	72.5	21.64		22.38	5.83	4.59			97266.2	61442.9		74491.4		6.95971e+06	6.46233e+06	6.44465e+06		57370.7		167341
Master Protein	PSME_00004314-RA	uninformative	38	4	22	4	176	19.8	4.81	70.65	4		554402	326317	275041	156901	60341.2			256903	712598	357421	1.07971e+06		18.28	36.47	17.72	20.84	33.25			33.09	33.01	39.83	47.32				737155	498716	522407	588357	161059	326317	344745		311956	242494	179187
Master Protein	PSME_00004319-RA	PREDICTED: probable phenylalanine--tRNA ligase beta subunit	22	9	67	5	598	67.7	5.87	151.56	9		132195	521556		1.03464e+06	33636.8		290447	186276	82656.8	118166	221530		36.38	19.79		17.71	0.91		13.71	29.74	14.72	10.29	10.5				119707	132195		225684	600800	521556	401187				1.14319e+06
None	PSME_00004320-RA	PREDICTED: probable phenylalanine--tRNA ligase beta subunit	33	3	3	3	115	13.2	4.86	10.26	3		198292	299947		1.55196e+06	50455.2		73561.8			177248	332295		8.84	30.52		17.71	0.91					10.29	10.5				179561	198292		214413	373473	240895					1.71479e+06
Master Protein	PSME_00004321-RA	PREDICTED: probable phenylalanine--tRNA ligase beta subunit	21	6	70	2	438	49	5.96	157.27	6	76157.1	61033.2	572016	24949.8	90721.3	25224.1		300010	51279.4	31713.7	20812.6		20.62	89.76	15.77	23.29		26.07		40.33		36.82	5.1		76157.1	68071.8	100374	83090.9	44831	28243.1	209693	572016	559148	735123		29460.5	21129.7	90721.3
Master Protein	PSME_00004325-RA	PREDICTED: transmembrane 9 superfamily member 1	7	3	6	3	660	75.4	8.35	16.07	3	73926	193712	125142	451077	175952	376974		957015		156945	131901	68679.4		69.46	24.74	10.21	57.84	28.27		27.01		84.4			73926			83013	438027	302963	123857	104864	149341		451077	388796	475616	433360
None	PSME_00004333-RA	Peroxisomal membrane protein 11C	13	1	3	1	107	11.7	9.16	9.32	1	2.01488e+06		458063		520642	293395	320610				504041		8.48		19.85		17.92	23					13.07		1.98928e+06	2.31039e+06	2.01488e+06					397715		527568				381511
Master Protein	PSME_00004334-RA	PREDICTED: dentin sialophosphoprotein-like isoform X4	11	10	32	10	952	103.9	5.15	72.64	10	483732	3.59639e+06	3.34014e+06	2.82325e+06	1.12481e+06	483292	40895.3	2.12685e+06	2.90539e+06	930016	950086	584163	3.75	18.35	1.57	20.11	18.15	23.89	79.04	8.79	25.27	20.79	19.05	9.08	483732	483726	515876	2.70785e+06	4.10899e+06	3.94522e+06	3.27841e+06	3.34014e+06	3.25598e+06	3.35104e+06	2.98888e+06	2.82325e+06	2.00916e+06	1.49529e+06
None	PSME_00004338-RA	Os01g0873200	4	2	15	0	608	65.8	6.2	36.29	2
Master Protein	PSME_00004339-RA	PREDICTED: 11-beta-hydroxysteroid dehydrogenase 1B	33	12	79	4	351	38.8	9.32	244.84	12		91516.5	3.40865e+06		4.4146e+06	287732	766177	123691		182440	221141	639916		28.29	30.54		11.52	4.77	39.85			45.03	56.57	38.58				90474.3	60922.9	92570.7	124727	3.40865e+06	3.34025e+06	5.54017e+06				4.36629e+06
Master Protein	PSME_00004341-RA	PREDICTED: 11-beta-hydroxysteroid dehydrogenase 1B	64	16	113	9	233	25.7	7.43	349.92	16	122955	707333	1.76934e+07	1.34533e+06	2.82822e+06	1.50638e+06	3.2142e+06	95124.4	233705	785908	249293	72353.1	23.28	7.26	25.76	6.21	21.14	27.49	31.06	72.84	9.23	16.99	9.78	3.16	119974	177975	122955	707022	812848	704612	707644	1.70029e+07	1.76934e+07	2.64197e+07	1.28374e+06	1.45079e+06	1.34533e+06	2.60925e+06
Master Protein	PSME_00004342-RA	PREDICTED: 11-beta-hydroxysteroid dehydrogenase 1B	59	27	181	14	357	39.5	8.53	547.48	27	42480.5	25431.5	1.0516e+07	79275.4	2.06634e+07	3.0012e+06	1.38611e+06	217046	80516.3	41596.1	89171.2	175268		12.74	7.39	55.09	6.36	13.22	59.24	56.13	26.53	40.29	33.39	11.08			42480.5	29838.2	23296.8	25431.5		1.0516e+07	1.19105e+07	1.04945e+07	130955	39491.2	79275.4	2.06634e+07
Master Protein	PSME_00004352-RA	Os05g0569500	27	5	40	1	235	26.8	6.32	114.26	5		308516	100422	224696	180899	2.99778e+06	1.1681e+06		150828	329873	116498	111786		5.98		41.45		3.7	21.89		19.34	7.92						321841			295744			100422	187303	224696	396828	180899
Master Protein	PSME_00004353-RA	PREDICTED: ATP-dependent 6-phosphofructokinase 5, chloroplastic-like isoform X1	37	13	97	13	468	50.6	6.95	283.43	13	1.05264e+06	1.6845e+06	1.65668e+06	2.13578e+06	2.89194e+06	977297	88305.1	4.38511e+06	8.02011e+06	5.64933e+06	2.57158e+06	5.16671e+06	6.68	5.15	10.19	4.46	8.57	21.36	38.94	7.36	2.75	7.56	11.07	13.32	1.123e+06	982312	1.05264e+06	1.59469e+06	1.73997e+06	1.77731e+06	1.6308e+06	1.65668e+06	1.76007e+06	1.43716e+06	2.21984e+06	2.03046e+06	2.13578e+06	3.28835e+06
Master Protein	PSME_00004358-RA	PREDICTED: serine hydroxymethyltransferase 4 isoform X1	12	5	74	1	440	48.6	8.13	193.62	5	254557	1.45415e+06	430351	1.03955e+06	653875	252102		1.05254e+06	419293	838999	682186	596222	12.71	27.62	25.82	21.6	4.78	36.44		22.28	46.83	27.21	66.99		254557	310027	247093	845021	1.48572e+06	1.74537e+06	1.42324e+06	529023	430351	310763	1.03955e+06	891470	1.35456e+06	629757
Master Protein	PSME_00004361-RA	PREDICTED: nuclear pore complex protein NUP43-like	13	1	1	1	121	13.1	4.37	3.18	1	194093	261044		273147	122211			186004	178122					9.14		10.4	10.56				19.69					194093			223397	264589	261044				253748		294029	131707
Master Protein	PSME_00004388-RA	PREDICTED: peroxidase 5-like	12	3	10	1	361	38.5	7.52	24.98	3			27411.1					83778.5	66879.4	632851												24.15										27411.1
None	PSME_00004389-RA	Peroxidase 5	3	1	3	0	260	28.2	8.37	8.2	1
Master Protein Candidate	PSME_00004391-RA	PREDICTED: peroxidase 5-like	12	3	7	1	354	37.7	6.14	20.09	3	602917									403767			37.4									11.38			597454	602917	1.09597e+06
None	PSME_00004392-RA	PREDICTED: peroxidase 43	11	1	3	0	84	9.1	9.48	8.2	1
Master Protein	PSME_00004394-RA	PREDICTED: peroxidase 5-like	10	3	7	1	430	46.2	6.33	20.09	3	602917									403767			37.4									11.38			597454	602917	1.09597e+06
Master Protein Candidate	PSME_00004395-RA	PREDICTED: peroxidase 5-like	12	3	7	1	359	38.4	6.67	20.09	3	602917									403767			37.4									11.38			597454	602917	1.09597e+06
None	PSME_00004398-RA	PREDICTED: expansin-like B1	4	1	3	1	254	27.9	5.67	7.77	1			205037	850946	4.73549e+06	152452		259774			376068				26.36		6.25	49.16					33.41									205037	303522	190662		850946		4.73549e+06
Master Protein	PSME_00004399-RA	PREDICTED: expansin-like B1	19	4	9	4	355	39.2	3.93	26.61	4			68345.5	283649	2.65864e+06	50817.2		86591.4	186997		125356				26.36		8.5	49.16			12.24		33.41									68345.5	101174	63553.9		283649		2.65864e+06
Master Protein	PSME_00004400-RA	PREDICTED: expansin-like A1	29	7	112	7	285	31.2	8.43	303.74	7	881862	6.54043e+06	1.49905e+06	6.21918e+06	4.70744e+06	508955	421127	2.23993e+06	1.15956e+07	3.09749e+06	1.3766e+07	2.04609e+07	4.3	13.09	10.93	8.41	6.76	13.98	60.76	35.91	7.62	21.24	16.29	12.09	881862	916866	841292	6.84773e+06	6.51363e+06	5.03528e+06	6.56733e+06	1.49905e+06	1.5117e+06	1.23759e+06	6.65649e+06	6.21918e+06	5.62303e+06	5.1257e+06
Master Protein	PSME_00004401-RA	PREDICTED: FRIGIDA-like protein 3	16	7	30	7	740	82.3	8.98	85.25	7	438161	1.60129e+06	733015	733889	643889	142874	181283	502226	88793.8	578433	869471	191043		19.2	8.29	31.8	14.07	9.11	29.66	50.31	30.15	17.7	9.08	48.97			438161	1.23672e+06	1.7449e+06	1.93473e+06	1.46949e+06	841708	733015	729932	460521	733889	900356	785771
Master Protein	PSME_00004402-RA	not_annotated	2	1	6	1	813	87.6	9.13	21.23	1		402414		342447	141376	772547	1.22125e+06	284661		193705	297779			19.7		28.07	32.15	2.1	76.52	49.52								408790	396139	489645	298252				202245	352312	342447	178184
None	PSME_00004406-RA	PREDICTED: microtubule-associated protein futsch-like	1	1	5	1	1354	150.9	8.72	10.71	1	1.31448e+06	1.84557e+06	517754	1.04052e+06	924459	184542	543848	422543	144410	765356	2.48152e+06	573129		23.31	11.45		8.75	31.32	29.66	57.33		22.37	10.15	48.97			1.31448e+06	1.43977e+06	2.06321e+06	2.43488e+06	1.65088e+06	536435	517754	430325			1.04052e+06	1.00743e+06
None	PSME_00004418-RA	PREDICTED: LRR receptor-like serine/threonine-protein kinase ERL1 isoform X2	2	1	1	1	704	78	7.99	2.24	1		91206.2												32.17														94516.9	47895.6	88011.4	113763
None	PSME_00004419-RA	not_annotated	2	1	3	1	738	82.2	4.89	8.16	1	47166.5	55050.9	233062	26142.1	38396			147461	144756						21.87		41.34			0.06	55.88						47166.5				55050.9	272372	199425		26142.1			56786.4
Master Protein	PSME_00004437-RA	PREDICTED: aminopeptidase M1	27	20	124	1	900	101.7	5.73	372.41	20	156895	639551	1.92072e+06	1.09042e+06	690405	3.16749e+06	624985	8.73218e+06	4.39625e+06	801376	1.07949e+06	467906		39.74	25.25	24.54	23.03	3.23	82.49	9.46	10.56	26.44	71.09	5.56	156895			332983	787297	880924	519531	1.3721e+06	2.31113e+06	1.92072e+06	885315	1.09042e+06	1.43769e+06	690405
Master Protein	PSME_00004438-RA	PREDICTED: aminopeptidase M1	39	27	188	8	801	90.3	5.3	575.51	27	467789	167047	553990	394232	194560	949225	474916	4.89343e+06	2.8532e+06	624204	572307	297719		44.5	47.81	19.74	20.02	9.67	83.91	16.57	5.99	59.95	83.09	32.16		467789		104129	270170	227988	122395	553990	767424	264026	483515	325622	394232	194560
Master Protein	PSME_00004443-RA	PREDICTED: UDP-N-acetylglucosamine diphosphorylase 1	10	4	9	4	542	61.1	5.54	24.21	4		98772	311028	131163	238110	29348.6		767680	124573	293359	182184	1.1671e+06		27.63	2.66	66.94	34.62	29.13		6.68	54.88	61.42	2.27	27.91				108020	90315.8	109176	55432.9	316965	311028	300700	131163	22130.7	137866	238110
None	PSME_00004469-RA	Myrcene synthase, chloroplastic, putative	3	1	2	0	392	45.3	6.57	4.85	1
None	PSME_00004473-RA	PREDICTED: cell division cycle protein 48 homolog	8	3	53	0	459	51.1	4.87	143.41	3
None	PSME_00004479-RA	PREDICTED: stellacyanin-like	5	1	19	0	213	23.2	5.47	38.14	1
None	PSME_00004480-RA	PREDICTED: granule-bound starch synthase 1, chloroplastic/amyloplastic-like	30	4	70	1	227	25.2	5.25	197.35	4	332744										714441		2.73										37.54			326370	339242
None	PSME_00004481-RA	PREDICTED: phosphate metabolism protein 8-like	4	1	2	1	235	26.4	6.54	3.65	1	770893			120246	198444	100002		90972.8	87743.2	218651	278799	195199	1.02			2.39					61.06		47.8	8.62	757837	770893	771878									118235	122292
None	PSME_00004487-RA	PREDICTED: ribulose bisphosphate carboxylase/oxygenase activase, chloroplastic-like	5	1	11	0	189	21.1	8.53	23.49	1
Master Protein	PSME_00004488-RA	PREDICTED: 50S ribosomal protein L3-2, chloroplastic	6	1	1	1	329	36.5	9.91	3.11	1		77923.2		47006.5	82859.9			193973	129829	57483.9				5.85						24.75	16.86	7.94						78289.2	71821.4	77558.9	82902.6				47006.5			82859.9
Master Protein	PSME_00004498-RA	PREDICTED: coatomer subunit beta'-1-like isoform X1	17	12	60	12	857	96.8	5.44	159.22	12	51258.1	278433	690085	685957	461710	293854	223523	2.82731e+06	1.08491e+06	357794	137172			22.84	19.42	33.16	4.55	65.44	23.61	15.36	17.82	19.51	34.49				51258.1	190018	291399	338295	266044	690085	778237	524227	685957	649331	1.1406e+06	461710
Master Protein	PSME_00004503-RA	PREDICTED: probable bifunctional methylthioribulose-1-phosphate dehydratase/enolase-phosphatase E1 1	15	3	43	2	316	35.9	6.46	119.69	3	2.04143e+06	649394	1.53075e+06	753328	648251	253838		1.11826e+06	1.11315e+06	168083	2.45384e+06	925806	10.37	9.64	51.69	14.23	6.04	18.85		52.38	41.06	132.69	14.77	23.89	2.04143e+06	1.73172e+06	2.11513e+06	651381	647414	633555	773647	1.70712e+06	1.53075e+06	510656	753328	852210	639349	648251
Master Protein Rejected	PSME_00004509-RA	PREDICTED: 60S ribosomal protein L5-like	9	5	74	0	587	66	5.96	173.76	5
Master Protein	PSME_00004511-RA	PREDICTED: KH domain-containing protein At4g18375-like isoform X2	53	33	801	31	678	71.6	7.81	2247.57	33	5.07588e+06	2.49605e+07	1.62636e+07	1.74503e+07	1.39937e+07	2.62835e+06	230713	2.25942e+07	2.25717e+07	1.26635e+07	9.08919e+06	598917	25.01	5.86	7.84	12.55	12.01	5.62	63.45	4.48	10.22	9.96	17.18	24.4	5.07588e+06	3.36978e+06	5.6151e+06	2.52408e+07	2.32468e+07	2.46834e+07	2.67874e+07	1.62636e+07	1.63008e+07	1.41666e+07	1.74503e+07	1.80195e+07	1.41722e+07	1.68834e+07
None	PSME_00004517-RA	cell division cycle protein 48	2	1	21	0	571	63.2	7.56	57.96	1
None	PSME_00004519-RA	PREDICTED: cell division cycle protein 48 homolog	1	1	28	0	681	77.3	7.71	55.98	1
Master Protein	PSME_00004521-RA	PREDICTED: protein DCL, chloroplastic-like	10	3	25	3	631	68.8	4.75	78.45	3	184879	780448	472541	664092	278260		83764.3	969613	239478	131005	187117		18.07	26.72	33.59	15.83	35.23			37.52	23.86	105.15	1.12		167827	184879	235965	558086	760926	1.07696e+06	800470	472541	545790	267915	664092	661087	862529	424681
Master Protein	PSME_00004524-RA	PREDICTED: PHD finger-like domain-containing protein 5B	12	1	8	1	110	12.4	8.41	16.12	1	81199.2	193427	160852	203646	168280			323483	166115	327339	144607			46.35	0.52	41.08	8.83			23.43	15.13	9.31					81199.2	341464	121829	248539	150536	160266		161441	203646	251218	101951	179135
Master Protein	PSME_00004525-RA	PREDICTED: LOW QUALITY PROTEIN: protein FAM184A	3	2	6	2	846	94.5	4.69	16.55	2	17551.5	99208.8	138594	99437.4	724705	34718.2		123965	128542	137510	177723	93389.6		9.19	24.49	43.93	20.26	17.13		9.97	14.34	74.36	28.37	12.04		17551.5		95956.3	97041.7	101424	116427	152974	138594	92864.7	106031	99437.4	40584.1	724705
None	PSME_00004526-RA	PREDICTED: heat shock 70 kDa protein 6, chloroplastic-like	32	5	117	0	134	14.4	4.81	333.32	5
Master Protein	PSME_00004528-RA	PREDICTED: cytochrome c1-2, heme protein, mitochondrial	23	6	88	1	324	35.8	6.18	250.66	6	3.81088e+06	5.30861e+06	3.34461e+06	3.8995e+06	5.66443e+06	1.73102e+06	167388	6.50023e+06	7.60964e+06	1.104e+07	6.01644e+06	3.29717e+06	17.36	15.49	13.86	20.51	17.01	7.61	67.98	23.12	19.72	4.76	28.83	24.72	3.41562e+06	3.81088e+06	4.76581e+06	6.85377e+06	4.94596e+06	5.53649e+06	5.0901e+06	3.34461e+06	3.80568e+06	2.87924e+06	4.15307e+06	3.8995e+06	2.76418e+06	4.62215e+06
None	PSME_00004540-RA	PREDICTED: purple acid phosphatase 2	6	2	15	2	474	54.7	8.43	52.92	2	203182	148380	83088.1	86579.6	532495	224153		2.51599e+06	340266	75591.5			22.96	46.58	67.07	65.84	12.81	93.7		19.69	7.23	25.26			255036	203182	160489	52050.4	137731	159852	206831	140949	28184.6	83088.1	86579.6	74244.6	227712	532495
Master Protein	PSME_00004541-RA	Purple acid phosphatase precursor, putative	30	10	39	10	466	53.7	7.28	127.55	10	304199	110834	125708	108712	346867	48513.4		2.86902e+06	332980	135564	54877.9	32953.9	45.84	11.68	34.44	39.65	43.37			11.18	19.92	51.24		26.03	354858	126334	304199	94314.3	105879	124028	116022	210476	116119	125708	87486.5	108712	182903	346867
None	PSME_00004543-RA	PREDICTED: purple acid phosphatase 2	8	2	15	2	359	42.4	7.28	52.92	2	203182	148380	83088.1	86579.6	532495	224153		2.51599e+06	340266	75591.5			22.96	46.58	67.07	65.84	12.81	93.7		19.69	7.23	25.26			255036	203182	160489	52050.4	137731	159852	206831	140949	28184.6	83088.1	86579.6	74244.6	227712	532495
None	PSME_00004544-RA	PREDICTED: thaumatin-like protein 1	2	1	5	1	356	39.8	6.39	10.35	1		1.45935e+06	2.56562e+06	664909	876715	1.12048e+06	1.05508e+06		1.33917e+06	2.30478e+06	80426.8	484756		11.27	7.21		10.21	7.08	92.16		8.27	24.1						1.45746e+06	1.46124e+06	1.18575e+06	1.55552e+06	2.36554e+06	2.56562e+06	2.73333e+06	664909			1.03731e+06
None	PSME_00004545-RA	PREDICTED: villin-2-like isoform X2	6	2	21	1	447	49.7	7.66	54.29	2		863717	1.93089e+06	2.63486e+06	2.34858e+06	493359	219094	2.8169e+06	1.07979e+06	4.43613e+06	467329	242712		77.69	9.8	11.22	24.47	63.04		15.37	14.31	11.86	27.93					863717	1.36967e+06		144338	2.01557e+06	1.93089e+06	1.66426e+06	2.63486e+06	2.82089e+06	2.25497e+06	2.31856e+06
None	PSME_00004548-RA	PREDICTED: ATP-dependent zinc metalloprotease FTSH 2, chloroplastic-like isoform X1	3	1	6	0	377	41.3	5.05	15.26	1
None	PSME_00004551-RA	PREDICTED: partner of Y14 and mago	21	1	1	1	96	11	8.41	3.09	1
Master Protein	PSME_00004553-RA	PREDICTED: polyadenylate-binding protein-interacting protein 12-like	10	3	18	1	470	53	7.44	49.79	3		542677	589889	512531	306254	356363		242812	394496	169502				31.44	22.01	13.31	0.02	40.77		28.75	9.39							565093	463201	890987	521149	753445	487175	589889	493127	512531	627198	306303
Master Protein	PSME_00004571-RA	Os09g0400200	18	5	19	0	330	36.2	6.73	59.14	5
None	PSME_00004576-RA	PREDICTED: pyruvate dehydrogenase E1 component subunit beta-like	22	3	49	3	209	23.2	6.39	177.2	3	37806.7	582868	2.669e+06	1.47355e+06	6.15724e+06	817079	26981.7	1.29302e+06	852288	958751	337996	485228	107.42	22.56	23.85	26.54	2.17	29.26		25.47	14.94	24.13	20.94	4.46	13974.8	102280		844560	529469	558909	607855	2.669e+06	2.92144e+06	1.80115e+06	1.47355e+06	1.55719e+06	915060	6.15724e+06
Master Protein Candidate	PSME_00004579-RA	PREDICTED: callose synthase 10	1	1	1	1	1226	140	8.84	2.47	1	2.10719e+06	33186.4						36200.3	27550.4	33908.7				32.5						21.69							2.10719e+06			26263.4	41934.1
None	PSME_00004585-RA	PREDICTED: 60S ribosomal protein L5-like	18	4	71	4	149	17.6	8.06	165.94	4	1.6452e+06	3.22131e+06	3.12274e+06	7.59626e+06	2.44226e+06	5.03633e+06	1.07983e+06	3.19909e+06	658733	5.66166e+06	2.22783e+06	29784.8	18.02	14.31	9.18	2.94	17.34	4.27	78.96	23.72	27.18	13.79	35.24		1.6452e+06	1.68301e+06	1.19473e+06	2.58566e+06	3.45364e+06	3.57332e+06	3.00462e+06	3.12274e+06	3.01102e+06	3.57233e+06	7.22349e+06	7.59626e+06	7.61229e+06	2.97991e+06
None	PSME_00004586-RA	PREDICTED: 1-deoxy-D-xylulose 5-phosphate reductoisomerase, chloroplastic-like	18	4	50	3	219	24.9	5.43	109.63	4	718433	1.1278e+06	98897	3.83035e+06	525570	69396		510746	363618	635826	772298	83702.1	6.07	3.98	25.52	9.61	8.55	80.74		52.79	31.41	13.45	7.03	132.13	751173	665503	718433	1.17416e+06	1.10396e+06	1.07558e+06	1.15216e+06	98897	114435	67529.8	3.83035e+06	3.68482e+06	4.40716e+06	525570
None	PSME_00004589-RA	PREDICTED: 5-methyltetrahydropteroyltriglutamate--homocysteine methyltransferase 1	3	1	32	0	513	57.8	7.37	99.9	1
None	PSME_00004598-RA	PREDICTED: ribonuclease 1-like	9	3	8	3	252	28.6	6.15	20.17	3		53566.9		30317.6	2.20848e+06	236230		1.10226e+06	193272	95946.2	72519.1			25.11		92.02	55.93	30.16		42.72	36.03	62.45						53566.9	47846.2		75932				65908.3		13946	951963
Master Protein	PSME_00004599-RA	PREDICTED: alanine--glyoxylate aminotransferase 2 homolog 1, mitochondrial	76	15	246	15	276	29.5	6.43	753	15	3.2772e+06	6.08314e+06	1.09353e+07	3.09403e+06	6.2451e+06	2.20302e+06	112139	4.8171e+06	3.45284e+06	9.59964e+06	6.08789e+06	3.51182e+06	10.49	15.63	15.01	25.25	11.79	3.71		20.54	11.16	10.37	9.66	11.8	3.2772e+06	3.22169e+06	3.87622e+06	7.66434e+06	6.15087e+06	6.01616e+06	5.33189e+06	1.12201e+07	1.09353e+07	8.43866e+06	3.09403e+06	3.51481e+06	2.08969e+06	5.27531e+06
Master Protein	PSME_00004600-RA	PREDICTED: amino acid permease 4-like	4	1	1	1	310	34.3	7.44	3.01	1			1.48617e+06					221709	136899	302075					40.28					35.85	1.8	18.88										2041777	1.48617e+06	863134
None	PSME_00004607-RA	PREDICTED: expansin-B16-like	10	1	2	1	145	15.8	10.1	7.37	1		149512	679942	214103	220496					257012	156401	247398		11.41	32.42	21.46								21.74					173350	149512	139068	834291	679942	420557		249482	183741
None	PSME_00004609-RA	PREDICTED: 5-methyltetrahydropteroyltriglutamate--homocysteine methyltransferase 2-like	3	2	55	0	587	66.5	9.07	122.43	2
Master Protein	PSME_00004612-RA	Pleckstrin (PH) domain-containing protein isoform 3	2	1	1	1	1005	113.6	5.73	3.01	1
None	PSME_00004619-RA	PREDICTED: ubiquitin carboxyl-terminal hydrolase 20-like	5	2	8	1	390	43.1	6.79	20.92	2	235164	2.02359e+06	3.848e+06	1.47454e+06	1.17228e+06	821602		5.52142e+06	2.19769e+06	1.0603e+06	700995		27.49	12.09	29.82	51.29	19.79	4.96		29.46	10.49		57.33			193130	286347	1.8428e+06	2.06503e+06	1.98297e+06	2.43207e+06	4.03615e+06	3.848e+06	2.2116e+06	1.47454e+06	1.66113e+06	502629	1.48846e+06
None	PSME_00004627-RA	PREDICTED: ADP,ATP carrier protein 1, chloroplastic	3	1	3	0	241	26.3	8.16	5.46	1
Master Protein	PSME_00004632-RA	PREDICTED: tudor domain-containing protein 3	4	1	1	1	437	48.2	9.35	2.34	1	200069	395211		194494				414426					10.95	54.98												185137	216205	595707		262195							194494
Master Protein	PSME_00004639-RA	glycoside hydrolase family 18 protein	29	5	23	5	318	35.4	8.05	77.02	5	56026.9		854100	30465.9				3.01873e+06	893230	414456	86864.8	39198.9	102.06		18.55					63.87	23.37	29.86	38.62	18.51	22526		139351					857648	854100	607452			30465.9
None	PSME_00004641-RA	glycoside hydrolase family 18 protein	11	1	7	1	225	25.4	8.81	26.57	1			1.11205e+06					592301	2.46233e+06						35.67						46.48											1.15636e+06	554249	1.11205e+06
None	PSME_00004642-RA	glycoside hydrolase family 18 protein	19	2	10	2	252	28.2	6.8	32.49	2			663791					2.45148e+06	737869	489114	130297				25.98					62.38	5.51	36.79	15.45									706491	663791	419266
None	PSME_00004646-RA	PREDICTED: probable nucleolar protein 5-2	35	4	11	0	191	21.6	8.22	39.55	4
None	PSME_00004647-RA	PREDICTED: probable nucleolar protein 5-2 isoform X1	28	4	55	0	180	19.6	8.98	155.21	4
None	PSME_00004651-RA	PREDICTED: probable nucleoredoxin 1	7	2	48	1	420	47.6	5.1	133.79	2	532337	1.02e+06	2.07175e+06	1.01613e+06	1.25342e+06	1.36647e+06	38890.4	1.03917e+06	7.20207e+06	1.7485e+06	1.39897e+06	191661	16.06	18.56	32.91	15.97	16.83	4.03		63.7	5.26	10.74	30.04	22.42	676823	532337	506409	1.02518e+06	801717	1.01484e+06	1.2683e+06	2.07175e+06	2.25685e+06	1.13813e+06	1.01613e+06	896093	1.22626e+06	1.2166e+06
None	PSME_00004654-RA	PREDICTED: heat shock cognate 70 kDa protein 2-like	5	1	2	0	195	21.4	5.58	5.31	1
None	PSME_00004655-RA	PREDICTED: probable mediator of RNA polymerase II transcription subunit 37c	6	2	6	0	299	32.8	6.01	14.12	2
Master Protein	PSME_00004672-RA	PREDICTED: brefeldin A-inhibited guanine nucleotide-exchange protein 5 isoform X2	4	4	12	4	1348	149.5	6.04	33.28	4		517374	22871.3	943874	493252	12221.4		262371	48284.2	382437	184764	26500.7		32.16	6.8	6.06	14.12	26.85		29.75	78.87	4.01	90.23	109.72				267699	579628	605604	461807	23998.3	21797.3		908131	943874	1.02164e+06	493252
None	PSME_00004676-RA	U-box domain-containing protein 13	1	1	2	1	827	89.8	5.8	4.64	1		202306	130986	878315	643508			404686		1.14356e+06	111337			45.17		30.57				15.49		29.21						161936	120083	342533	252740		130986		878315	588075	1.11265e+06	643508
None	PSME_00004681-RA	PREDICTED: sucrose synthase 2-like	12	2	4	1	168	19.2	5.33	6.71	2		146352		311621	117121					192854	3.29193e+06			29.96		14.26							14.68					176786		146352	94338.9				327989	311621	248112	117121
None	PSME_00004684-RA	not_annotated	5	1	3	1	219	24.8	8.43	6.24	1	440569		519263										4.14		41.68										440569	443979	411447					519263	479527	972522
Master Protein Candidate	PSME_00004685-RA	PREDICTED: UDP-glycosyltransferase 85A2-like	5	2	8	1	507	56.7	5.21	20.08	2	440569		519263										4.14		41.68										440569	443979	411447					519263	479527	972522
None	PSME_00004687-RA	not_annotated	5	1	3	1	220	24.8	4.92	6.24	1	440569		519263										4.14		41.68										440569	443979	411447					519263	479527	972522
None	PSME_00004711-RA	PREDICTED: prolyl endopeptidase	6	3	19	3	755	85.2	5.97	57.45	3	142204	360888	937238	469406	476667	115243		1.07299e+06	959924	242362	338192	74935.7	44.28	33.5	21.74	19.92	13.76	52.86		31.26	24.79	55.62	38.16	33.93	142204	108649	250173	556610	285802	288158	451975	1.01705e+06	937238	656806	610788	418756	469406	466995
None	PSME_00004712-RA	PREDICTED: prolyl endopeptidase	5	3	25	3	752	84.2	5.26	65.33	3	165825	373672	1.74959e+06	891656	958131	228677		1.33892e+06	1.48489e+06	604646	447680	83944.2	19.81	18.55	15.94	10.11	14.34	13.18		24.47	17.96	12.42	52.67	78.07	172633	117430	165825	407037	329673	343042	488807	1.83527e+06	1.74959e+06	1.34496e+06	891656	801349	981554	865199
None	PSME_00004713-RA	PREDICTED: prolyl endopeptidase-like	5	3	25	3	773	87.3	5.53	65.33	3	165825	373672	1.74959e+06	891656	958131	228677		1.33892e+06	1.48489e+06	604646	447680	83944.2	19.81	18.55	15.94	10.11	14.34	13.18		24.47	17.96	12.42	52.67	78.07	172633	117430	165825	407037	329673	343042	488807	1.83527e+06	1.74959e+06	1.34496e+06	891656	801349	981554	865199
Master Protein	PSME_00004714-RA	PREDICTED: glutamate decarboxylase 1-like	15	6	46	1	467	53	5.43	93.87	6	298495	388234		1.13315e+06	308321			257840		179441			3.46	33.21		68.55	55.42					33.12			291282		305887	263851	589555	373079	404005				1.13315e+06	853625	2.92026e+06	203799
Master Protein	PSME_00004716-RA	PREDICTED: valine--tRNA ligase	11	6	12	6	818	93.6	5.67	37.3	6		442096	781147	650903	424068	653509	62228	1.41048e+06	1.37029e+06	692507	410186	223180		27.84	21.23	15.9		22.65	43.21	12.44	13.49	33.99	72.94	23.11				268028	533633	491194	397906	597211	921873	781147	650903	585663	796101
Master Protein	PSME_00004717-RA	PREDICTED: valine--tRNA ligase	6	1	2	1	281	31.7	9.36	6.45	1	54028.2	51407.2	203100		57960.2	254487		77195.3	43882.5	16040.2	85988.9		14.27	32.19	11.49		24.13	35.01			28.64		29.14		63241	47635.1	54028.2	50176.2	45317.1	52668.3	86686.5	203100	201919	245677				68859.4
None	PSME_00004719-RA	PREDICTED: (-)-alpha-terpineol synthase	2	1	2	0	463	53.6	6.23	4.85	1
None	PSME_00004721-RA	PREDICTED: cell division cycle protein 48 homolog	26	7	131	0	369	41.4	5.27	412.96	7
Master Protein Rejected	PSME_00004724-RA	PREDICTED: beta-fructofuranosidase, insoluble isoenzyme CWINV1	21	9	120	0	785	87.4	5.94	343.27	9
Master Protein	PSME_00004725-RA	PREDICTED: beta-fructofuranosidase, insoluble isoenzyme CWINV1 isoform X1	31	17	147	7	576	65.1	9.03	411.6	17	32663.4		2.05652e+06	35292.4	2.60771e+06	216174	73932.9	1.0577e+06	32646	141808	199484				90.49		4.41	48.53		62.42	40.88	14.53	21.96			32663.4						8.65656e+06	1.98703e+06	2.05652e+06		35292.4		2.69419e+06
None	PSME_00004726-RA	PREDICTED: beta-fructofuranosidase, insoluble isoenzyme 1 isoform X2	5	1	8	1	134	15.3	4.7	11.47	1			74964.6		428500			4.49154e+06	1.20038e+07	595987	5.91384e+06	490681								51.36	49.7	6.12	23.14	1.31								74964.6						428500
None	PSME_00004727-RA	PREDICTED: beta-fructofuranosidase, insoluble isoenzyme CWINV1 isoform X1	7	1	19	0	172	20.2	8.98	61.69	1
Master Protein Rejected	PSME_00004728-RA	Beta-fructofuranosidase, insoluble isoenzyme 3 precursor, putative	6	3	35	0	444	50.1	6.9	89.36	3
None	PSME_00004729-RA	PREDICTED: beta-fructofuranosidase, insoluble isoenzyme CWINV3-like isoform X1	14	2	10	0	175	19.3	5.55	21.12	2
None	PSME_00004730-RA	PREDICTED: polyamine oxidase	13	5	23	5	431	48.6	6.87	63.17	5	28857.1	1.22668e+06	67670.7	307436	106827		70357.1		5.8704e+06	772748	1.7897e+06	55032.4	18.49	18.33	72.19	6.39					22.82	36.41	48.34	76.85		32913.2	25300.9	910184	1.22569e+06	1.44538e+06	1.22767e+06	38523.7		118870	307436	283463	321953
None	PSME_00004731-RA	PREDICTED: polyamine oxidase	10	4	19	4	571	64.6	6.84	59.98	4		283953		143906	35012.8	46502	51211.5	36747.1	3.3537e+06	269075	446118	41091		40.63		22.98	22.84	8.85		35.24	26.14	29.37	41.62	43.37				131595	319595	252286	394301				143906	119260	187427	35012.8
Master Protein	PSME_00004734-RA	PREDICTED: polyamine oxidase	30	13	84	13	526	59.3	6.84	255.18	13		1.66062e+06	44299.6	140852					1.36414e+07	2.16441e+06	1.92811e+06			23.06							28.83	29.85	47.83					1.00303e+06	1.7039e+06	1.61844e+06	1.76283e+06			44299.6			140852
Master Protein	PSME_00004735-RA	PREDICTED: C-terminal binding protein AN-like	6	1	1	1	377	41.4	6.64	4.19	1		122359	403631	65404.4				171205	147504					45.18	26.54					55.66	28.19							90494.4	181922	64923.7	165445	482675	403631	278333		65404.4
Master Protein	PSME_00004737-RA	PREDICTED: prohibitin-1, mitochondrial	58	11	260	3	239	26.8	8.38	799.83	11	745234	566639	558671	1.25862e+06	1.76439e+06	180889	30835.8	4.82576e+06	2.65459e+06	680659	1.4556e+06	662504	37.26	46.95	57.65	45.49	31.1	62.41		43.04	12.73	45.42	44.45	32.94	911003	407944	745234	1.07531e+06	628047	373749	511234	155273	558671	643437	1.4329e+06	1.25862e+06	516734	1.76439e+06
None	PSME_00004740-RA	Shaggy-like kinase 13 isoform 3	6	1	4	1	136	15.4	9.03	8.81	1	558247	734587	184649	759400	2.64603e+06			2.06716e+06	2.10041e+06	2.25663e+06	392017	1.09239e+06		25.71		4.88	9.97			18.84				3.19		558247		639090		1.0347e+06	734587	184649			786088		733619	2.85962e+06
None	PSME_00004743-RA	PREDICTED: ADP,ATP carrier protein 1, mitochondrial	4	1	18	0	220	23.8	8.16	38.4	1
None	PSME_00004751-RA	PREDICTED: endoglucanase-like isoform X2	4	2	7	0	416	45.3	6.95	15.09	2
Master Protein	PSME_00004761-RA	PREDICTED: salicylate carboxymethyltransferase	17	5	22	4	376	41.8	5.25	64.58	5	624979	98390.8	67094	897540	77768.7	1.0067e+06	21163.1	85983.1	874663	127699	242839	122602	6.44			21.96	19.81	3.64		45.45	11.55	15.03	65.51	7.19	663552	583169	624979				98390.8			67094	897540	868173	1.26653e+06	77768.7
None	PSME_00004762-RA	PREDICTED: hsp70-Hsp90 organizing protein 3	3	1	4	1	450	50.4	6.48	13.06	1		178530	495535	114098	99970			112254	180611	170029				37.92	27.46	3.6				37.56	6.63	64.69						321215	187852	147143	169670	396169	495535	679620	111228	117042
None	PSME_00004763-RA	PREDICTED: hsp70-Hsp90 organizing protein	12	1	15	1	81	9.3	4.82	38.16	1	562134	2.2941e+06	1.76719e+06	1.77114e+06	1.88476e+06	629704		1.08405e+06	1.28075e+06	2.91572e+06	1.28263e+06	286139	13.74	3.79	14.52	8.65	24.25	22.16		1.09	32.28	16.73	10.94		562134	467732	616828	2.32633e+06	2.15081e+06	2.33879e+06	2.26231e+06	1.76719e+06	1.75601e+06	2.24506e+06	1.94257e+06	1.77114e+06	1.63476e+06	2.33495e+06
None	PSME_00004764-RA	PREDICTED: hsp70-Hsp90 organizing protein 3-like	27	2	35	2	86	9.9	9.57	84.71	2	698769	3.83567e+06	2.77212e+06	3.39126e+06	4.75797e+06	1.82215e+06	260335	1.58833e+06	1.99108e+06	5.4038e+06	2.40293e+06	131514	6.32	9.87	7.12	5.84	13.57	10.63	49.39	8.62	32.81	13.15	20.42	75.23	697408	698769	777374	4.59957e+06	3.81292e+06	3.76385e+06	3.85856e+06	2.98248e+06	2.77212e+06	2.58681e+06	3.39126e+06	3.60771e+06	3.21054e+06	5.01483e+06
None	PSME_00004766-RA	PREDICTED: salicylate carboxymethyltransferase	8	3	13	2	377	42	5.4	32.94	3	874754				24363	788998	31744.7		850240	115722	376893		12.09				14.97	7.82			6.67		4.82		1.04349e+06	874754	834486											20598.2
None	PSME_00004767-RA	PREDICTED: salicylate carboxymethyltransferase	13	4	17	3	377	42	5.6	47.12	4	583169				16242	719225	21163.1		731971	77147.8	251262		12.09				14.97	4.72			3.87		4.82		695663	583169	556324											13732.2
None	PSME_00004771-RA	PREDICTED: ras-related protein RABB1c	2	1	1	0	477	54	6.99	2.43	1
Master Protein	PSME_00004775-RA	peptide methionine sulfoxide reductase A1-like	42	8	135	8	365	41.1	6.38	376.94	8	3.99453e+06	3.04996e+06	1.54061e+06	4.58194e+06	6.41268e+06	1.95714e+06		1.44588e+06	2.18579e+06	3.25008e+06	5.03027e+06	9.01656e+06	14.99	18.8	9.62	17.36	3.21	6.18		17.3	4.06	16.04	9.31	4.44	3.99453e+06	3.51006e+06	4.72352e+06	4.12429e+06	2.80607e+06	2.8428e+06	3.27222e+06	1.54061e+06	1.58953e+06	1.32159e+06	5.18424e+06	4.58194e+06	3.64408e+06	6.61238e+06
Master Protein	PSME_00004780-RA	PREDICTED: GRIP domain-containing protein RUD3-like	2	1	1	1	409	45.9	5.4	2.51	1	445358	589370	6.23364e+06	663909	746289			2.14446e+06	3.55792e+06		335789		5.71	23.18	14.14	0.19				8.13	6.39					427719	463725	499532		695365		5.21879e+06	6.94393e+06	6.23364e+06	663033	664787		746289
None	PSME_00004789-RA	PREDICTED: ATPase family AAA domain-containing protein 3-B	3	1	1	1	401	43.7	8.68	3.16	1	8.08324e+06		7.38026e+06	588852	1.19163e+07	2.91552e+06	480221	9.36904e+06	1.47867e+07	1.25862e+07	1.86686e+07	2.46177e+07	10.82		16.32	1.77	3.38	5.4		23.13	5	11.87	13.56	15.71	8.08324e+06	7.54671e+06	9.30213e+06					7.09169e+06	7.38026e+06	9.47841e+06	581528		596269	1.2331e+07
None	PSME_00004791-RA	expansin A10	5	1	3	1	183	20	8.38	5.42	1	1.31354e+07	4.88262e+06	2.05167e+06	296191	522314	569690	104990	3.44936e+06	2.01808e+06	1.60459e+06	6.92773e+06	709956	11.2	13.2	13.93	9.12	23.19	18.05	37.52	9.71	13.84	14.55	8.98	10.22	1.17175e+07	1.31354e+07	1.46663e+07	4.12708e+06	5.53213e+06	5.24481e+06	4.54544e+06	2.44688e+06	1.86862e+06	2.05167e+06		315960	277659	623581
None	PSME_00004797-RA	PREDICTED: catalase isozyme B	25	7	143	0	306	35.6	7.39	450.72	7
None	PSME_00004804-RA	PREDICTED: putative expansin-B2	8	1	2	1	131	14.6	9.51	4.59	1		97989.9	767352			30422.9		74262.7						31.21	37.3			28.11										122642		78293.1		1.12646e+06	767352	528162
None	PSME_00004807-RA	PREDICTED: 40S ribosomal protein S19-3-like	10	1	36	0	126	14.3	9.03	103	1
None	PSME_00004811-RA	PREDICTED: lysosomal Pro-X carboxypeptidase-like	7	1	5	1	252	28.1	6.04	13.84	1	1.85855e+06				541684							161834	11.79				2.79							18.21	1.62771e+06	2.06354e+06	1.85855e+06											541684
None	PSME_00004817-RA	PREDICTED: heat shock 70 kDa protein 6, chloroplastic-like	31	12	260	2	286	32.2	6.2	794.57	12	435845	2.53899e+06	1.05389e+06	2.35257e+06	2.7053e+06	514258		1.5477e+06	947440	1.01357e+06	995465	678340	1.25	6.45	10.3	6.16	8.72	9.25		12.17	7.61	16.58	6.87	36.98	435845	443046	432345	2.81974e+06	2.47106e+06	2.6088e+06	2.46143e+06	1.06732e+06	1.05389e+06	882442	2.24495e+06	2.53479e+06	2.35257e+06	2.95892e+06
Master Protein	PSME_00004826-RA	PREDICTED: histone-lysine N-methyltransferase SUVR2	14	8	26	8	783	88.1	5.34	85.18	8	84927.5	37160.2	1.55856e+06	256634	183939	68538.6		78995.5	46422	154707	35053		30.15		28.02	6.79	63.97			86.93	113.84	26.86				68392.7	105460			37160.2		1.83389e+06	1.55856e+06	1.02287e+06	244594	269267
Master Protein	PSME_00004838-RA	vacuolar ATP synthase subunit C, putative	58	9	102	9	222	25.1	6.95	280.23	9	217397	1.3616e+06	1.03641e+06	1.54439e+06	3.26433e+06	388929		4.19624e+06	3.35714e+06	1.8421e+06	1.6928e+06	1.26849e+06	22.24	34.2	6.54	23.51	13.06	15.69		7.56	3.61	12.17	21.29	9.78	171908	217397	269531	579364	1.34485e+06	1.37856e+06	1.43522e+06	964973	1.10017e+06	1.03641e+06	1.41734e+06	1.54439e+06	2.16845e+06	3.26433e+06
Master Protein	PSME_00004839-RA	PREDICTED: V-type proton ATPase subunit C	28	4	38	4	174	19.8	5.71	96.12	4	1.14084e+06	627201	557600	905829	1.06085e+06	122579		2.41441e+06	2.20431e+06	992818	554006	600513	51.91	9.92	15.29	8.16	5.93	34.5		6.64	9.19	28.76	16.89	9.04	1.14084e+06	567043	1.77018e+06	629067	531112	677039	625341	463390	631467	557600	918432	789442	905829	1.06085e+06
Master Protein	PSME_00004841-RA	PREDICTED: protein PEROXIN-4 isoform X1	14	2	9	2	172	19.5	8.56	22.82	2	201417	132598	104077	117116	189027		97381.3	273502	303536	863791	376407	49054.7	31.1	94.69	18.02	56.15	125.61		18.14	47.02	5.82	13.7	29.22	118.71	201417	184149	318279	344048	51103.8	44874.5	482646	91563.7		118300	117116	98716	261993	189027
Master Protein	PSME_00004842-RA	Haloacid dehalogenase-like hydrolase superfamily protein isoform 1	9	3	6	3	342	37.6	8.25	15.2	3	1.30234e+06	35584.2	29998.5	264903	56987.1			50077.8	67252.1		362435		6.7	38.56	60.19	30.47	8.52			12.64	48.82		53.26		1.1915e+06	1.36095e+06	1.30234e+06	35584.2	16489.4	36970			47258.2	19042.4	329715	212831		60528.2
Master Protein	PSME_00004845-RA	PREDICTED: glucan endo-1,3-beta-glucosidase 8-like	6	1	4	1	433	47.2	5.88	12.74	1		617552	317199	520181				212328	649922	708175				16.51		5.2					31.68	23.18							549220	694386			317199			501408	539657
None	PSME_00004848-RA	PREDICTED: lysosomal Pro-X carboxypeptidase-like	11	2	12	2	271	30	4.74	35.4	2	1.50584e+06				527256			100772			45425.3	80916.9	9.77				15.79			39.73				18.21	1.27887e+06	1.50584e+06	1.53638e+06											638973
None	PSME_00004851-RA	PREDICTED: lipase-like PAD4	2	1	23	1	623	71.2	6.28	64.78	1	1.7715e+06	642190	300843	415034	1.00146e+06	292441		638252	2.07191e+06	1.42421e+06	3.14103e+06	513686	11.43	12.5	3.89	22.7	16.51			17.01	3.4	25.77	12.83	4.7	1.7715e+06	2.13248e+06	1.7486e+06	565073	587047	725340	702512	309241	292674		415034	281430	442491	762950
None	PSME_00004852-RA	PREDICTED: casein kinase II subunit alpha-like isoform X1	11	3	17	3	321	37.6	9.17	44.03	3	52323.6	425628	2.26264e+06	201411	222571	133989		3.22405e+06	3.55583e+06	3.94389e+06	23893		14.38	23.61	7.51	5.91	11.3	9.74		18.78	6.53	8.35	14.8		52323.6	53607.4	40832.1	460320	393550	385251	622209	2.26264e+06	2.27574e+06	1.98644e+06	185324	208136	201411	239031
None	PSME_00004867-RA	PREDICTED: expansin-A10-like isoform X2	5	1	3	1	179	19.8	9.04	5.42	1	1.31354e+07	4.88262e+06	2.05167e+06	296191	522314	569690	104990	3.44936e+06	2.01808e+06	1.60459e+06	6.92773e+06	709956	11.2	13.2	13.93	9.12	23.19	18.05	37.52	9.71	13.84	14.55	8.98	10.22	1.17175e+07	1.31354e+07	1.46663e+07	4.12708e+06	5.53213e+06	5.24481e+06	4.54544e+06	2.44688e+06	1.86862e+06	2.05167e+06		315960	277659	623581
Master Protein	PSME_00004871-RA	PREDICTED: alpha-galactosidase 1-like isoform X1	17	6	33	4	445	49.9	7.83	85.15	6	608728	184371	46787.8	1.32389e+06	553464			274042	134305	829966	518189	124164	14.83	13.19		1.71	10.14			129.78	61.75	36.86	24.27		502373	608728	677974	210993	179872	152659	188982	46787.8			1.32389e+06	1.29919e+06	1.34425e+06	575703
Master Protein	PSME_00004876-RA	glycosyl hydrolase family 18 protein	1	1	4	1	572	63.1	4.89	8.37	1			192206					1.72115e+06	595658						32.46					36.34	26.65											255190	130209	192206
Master Protein	PSME_00004877-RA	PREDICTED: GDSL esterase/lipase 2-like	22	6	36	6	344	38.2	9.91	88.25	6	89168	1.53084e+06	209086	569169	1.35115e+06	28148.4		3.04983e+06	841482	2.19565e+06	3.33899e+06	382620	9.03	19.69	7.42	28.62	15.57			91.57	19.71	30.69	19.89	17.53	89168	85822	101616	1.91145e+06	1.3297e+06	1.29264e+06	1.76239e+06	184535	211627	209086	569169	747719	417196	1.53411e+06
Master Protein Candidate	PSME_00004879-RA	PREDICTED: cullin-1-like	10	1	4	1	125	14.1	5.27	12.02	1		389372		555674					134013					13.2		18.53												356975	477252	405912	373506				740224	555674	534782
Master Protein	PSME_00004881-RA	PREDICTED: flocculation protein FLO11-like isoform X1	1	1	6	1	777	85.5	8.06	15.56	1	289503	128612		194257	193293				1.56701e+06	354827	722579	426248	67.18	30.03		23.82	23.39				9.77	45.07	11.99	12.31	289503	429504	75986.7		206238	128612	124685				268758	172534	194257	163580
Master Protein	PSME_00004883-RA	PREDICTED: carbonic anhydrase 2-like	52	13	59	12	324	36.5	7.4	168.07	13	6.4377e+07	1.09833e+06	130041	1.4914e+06	287212	5.41137e+06	120747	1.5513e+06	213579	789921	2.64908e+06	87906.8	3.43	10.24	10.63	18.56	61.19	14.95	165.78	24.99	46.78	39.89	37.77	70.38	6.33745e+07	6.76434e+07	6.4377e+07	1.024e+06	1.17805e+06	1.24275e+06	1.01268e+06		120610	140210	1.50398e+06	1.4914e+06	1.06303e+06	287212
Master Protein	PSME_00004895-RA	PREDICTED: phosphomethylpyrimidine synthase, chloroplastic isoform X1	24	10	75	10	659	73.5	6.15	217.48	10	346162	2.46842e+06	465458	4.02091e+06	1.73036e+06	37688.5		1.46466e+06	369663	2.08719e+06	356798	205333	12.21	15.35	28.91	11.47	1.41	74.04		20.69	12.25	29.51	24.84	9.96	413219	346162	329466	2.33872e+06	2.95423e+06	2.60531e+06	2.05857e+06	465458	498817	276960	4.02091e+06	3.91781e+06	4.80845e+06	1.6922e+06
Master Protein Candidate	PSME_00004897-RA	serine carboxypeptidase-like protein	5	1	6	1	297	34.7	6.9	11.88	1	203588	49543.6	85269.1					71745.6			161480		18.92	72.19	16.2					21.35			45.45		203588	203813	143509	46727.1	44893.7	52529.8	156314	95664.2	76003.6
Master Protein	PSME_00004899-RA	arsenite efflux protein-like protein	12	4	15	3	442	49	6.96	37.82	4		418165	42148.8		102806	392070	178507	36969.7		231483	155835	69978.5						15.32	97.83			54.14		10.42						418165				42148.8
None	PSME_00004902-RA	arsenite efflux protein-like protein	3	1	2	1	479	52.9	6.29	5.54	1	453440	3.81799e+06	256573	1.05931e+06	351000		305810	1.69765e+06	132258	2.78734e+06	1.27246e+06	2.2852e+06	3.63	19.28	23.97	13.67	5.27				11.27	35.67	9.89	14.86	441933		465248	4.57102e+06	3.01556e+06	3.3899e+06	4.30013e+06	304457		216220	1.05931e+06	1.00995e+06	1.29681e+06	364326
Master Protein	PSME_00004903-RA	PREDICTED: xylosyltransferase 1	2	1	2	1	442	50	9.31	4.02	1	747871	1.69574e+06	1.89329e+06	1.37974e+06	1.51491e+06	806859	173524	1.0768e+06	1.88325e+06	2.86493e+06	1.23218e+06	1.18145e+06	10.95	15.24	6.87	11.92	8.46	9.57		16.49	12.5	4.82	18.43	9.48	747871	898416	746431	1.45418e+06	1.85038e+06	2.02143e+06	1.55403e+06	1.89329e+06	1.78088e+06	2.04189e+06	1.19646e+06	1.52118e+06	1.37974e+06	1.51491e+06
None	PSME_00004913-RA	PREDICTED: proteasome subunit beta type-6	28	6	122	5	233	25.3	5.22	344.81	6	2.18877e+06	6.26973e+06	5.66967e+06	7.64787e+06	6.79654e+06	2.33609e+06	483136	6.68483e+06	9.28698e+06	7.17619e+06	6.52809e+06	5.46502e+06	10.87	4.24	22.77	14.62	13.19	20.62	16.6	0.87	6.99	1.81	4.04	4.56	2.18877e+06	2.17525e+06	2.61998e+06	5.93068e+06	6.28298e+06	6.58018e+06	6.2565e+06	5.92566e+06	5.66967e+06	3.78758e+06	8.30773e+06	7.64787e+06	6.1971e+06	7.58392e+06
Master Protein	PSME_00004917-RA	PREDICTED: probable acyl-activating enzyme 18, peroxisomal isoform X1	11	4	14	4	530	58.4	7.11	37.21	4	84776	121575	260659	895866	695306	200280		512352	1.40895e+06	2.07213e+06	79150.6	111718	63.94	45.43	46.01	6.57	11	17.38		48.07	7.07	24.73	23.31	39.13	16313.8	84776	85849.9	112891	163245	130926	42466.5	260659	402923	153191	935292	820967	895866	713876
Master Protein	PSME_00004919-RA	PREDICTED: chaperone protein ClpB3, mitochondrial	32	24	150	18	992	111.1	6.74	434.44	24	200130	115236	1.43158e+06	25130	547918	335721		1.54862e+06	1.90265e+06	408286	656204	5.03997e+06		65.12	6.23		75.95	23.17		7.18	12.56	20.35	13.6	4.45	200130			83927.9	278535	68359	158224	1.5543e+06	1.37748e+06	1.43158e+06		25130		547918
Master Protein	PSME_00004927-RA	alcohol dehydrogenase	6	1	5	1	195	22.2	8.15	14.47	1	94998	270786	239298	619960	358655			675420	857139	192424			14.06		41.11	12.85	49.24			34.67	16.93	78.97				104965	85977.1			270786		239298	345788	145671	581157	740626	619960	396452
Master Protein	PSME_00004931-RA	SGS domain-containing protein isoform 1	26	5	37	5	239	27	8.44	86.02	5	323271	2.4032e+06	1.13294e+06	1.23115e+06	975872	262667		996675	1.06254e+07	1.18534e+06	612637	56492.7	8.58	13.09	14.13	21.45	9.93	52.22		9.18	8.13	10.12	14.46	18.89	314136	323271	367895	2.56607e+06	2.03636e+06	2.25068e+06	2.73655e+06	1.21067e+06	1.13294e+06	914746	1.52317e+06	1.23115e+06	988787	1.05653e+06
Master Protein	PSME_00004934-RA	PREDICTED: LOW QUALITY PROTEIN: probable disease resistance protein At4g33300	2	1	1	1	653	74.3	7.01	2.3	1	1.18522e+06		143551							1.12434e+07	161906		126.39										39.67			280784	5.00297e+06					143551
None	PSME_00004935-RA	PREDICTED: E3 ubiquitin-protein ligase UPL3	2	1	3	1	796	87.6	5.72	7.62	1		75753.2	217522	28730.8	55926			119614	75825.4	35498				54.44	5.71		13.82			36.84	51.51							98200.9	43061.1	58436.8	149484	199658	217522	222934		28730.8		55926
None	PSME_00004936-RA	PREDICTED: cell division control protein 48 homolog A-like isoform X2	17	8	143	0	265	29.6	5.38	410.87	8
Master Protein	PSME_00004940-RA	PREDICTED: stromal 70 kDa heat shock-related protein, chloroplastic-like	63	51	940	15	708	75.6	5.6	2793.76	51	2.1642e+08	2.19524e+08	3.58558e+07	2.3606e+08	2.32001e+08	8.80074e+07	9.98799e+08	1.32398e+08	8.97377e+07	1.69961e+08	3.11843e+08	4.22611e+08	28.4	16.36	17.39	35.37	24.02	9.02	47.44	26.91	33.97	5.34	14.27	12.98	2.1642e+08	2.4921e+08	1.38006e+08	2.12611e+08	2.94289e+08	2.21063e+08	2.17995e+08	2.79474e+07	3.97199e+07	3.58558e+07	2.03518e+08	2.3606e+08	3.86021e+08	1.5363e+08
Master Protein	PSME_00004942-RA	ATOZI1, putative	16	1	2	1	81	9	9.25	4.68	1		264950			337820			480762	167478		663711	526166								44.08			29.63	48.14				264950										337820
Master Protein	PSME_00004950-RA	Adenosine kinase 2	50	15	415	14	392	43.2	5.41	1300.96	15	4.5371e+06	2.09005e+07	1.79429e+07	3.11246e+07	3.95982e+07	7.10584e+06	346686	3.2457e+07	1.80691e+07	2.05473e+07	1.03881e+07	7.06874e+06	7.83	13.48	12.1	9.32	6.37	13.43	67.41	5.26	9.89	30.67	29.57	10.96	5.03892e+06	4.33396e+06	4.5371e+06	1.83455e+07	2.01262e+07	2.17045e+07	2.51111e+07	1.79429e+07	1.95142e+07	1.53037e+07	3.11246e+07	3.17105e+07	2.66307e+07	3.98552e+07
Master Protein	PSME_00004953-RA	Cytochrome P450 76C4	7	3	6	3	512	57.5	8.07	16.52	3	545367		35234.5		21903.2			119883	28630.2				16.56		18.44					20.28	58.29				715251	540716	545367					46250.3	35234.5	33133.3
None	PSME_00004955-RA	PREDICTED: ribulose bisphosphate carboxylase/oxygenase activase, chloroplastic isoform X1	5	2	18	1	357	39.6	5.4	38.69	2	2.95759e+08	2.78485e+06	612399	2.62732e+07	2.04801e+06				316649		4.9186e+07	1.79848e+06	9.18	19.09		16.94	31.15				46.01		9.26	7.03	2.77392e+08	2.95759e+08	3.31826e+08	3.70328e+06	2.74595e+06	2.39342e+06	2.8243e+06			612399	2.62732e+07	2.71932e+07	1.96291e+07	3.25761e+06
Master Protein	PSME_00004957-RA	PREDICTED: protein disulfide isomerase-like 1-5	16	5	96	3	382	43.2	5.06	279.67	5	46879.6	445740	505075	549157	921991	254493	11363.9	830196	595887	560339	655496	289053	6.82	27.56	7.76	11.65	15.38	18.42		25.68	26.5	2.77	17.54	24.05	45775.7	46879.6	51941.9	430520	372381	461498	678899	522291	505075	449226	603191	477047	549157	1.15232e+06
Master Protein	PSME_00004962-RA	PREDICTED: anthocyanidin reductase	7	4	23	2	821	89.8	5.29	60.56	4	1.52538e+06	126994		819392	71583.2					105131	2.14829e+06	5.11487e+06	10.99	20.02		47.24	13.89					66.8	29.93	17.01	1.31458e+06	1.63757e+06	1.52538e+06	109079	118412	136199	169628				839374	819392	296413	71583.2
None	PSME_00004963-RA	PREDICTED: anthocyanidin reductase	7	2	12	1	319	35.5	5.33	35.1	2	1.79273e+06			986890						210263	2.4314e+06	5.04357e+06	13.73			4.57						66.8	31.79	15.84	1.44272e+06	1.88826e+06	1.79273e+06								1.01932e+06	955490
None	PSME_00004964-RA	PREDICTED: bifunctional dihydroflavonol 4-reductase/flavanone 4-reductase	6	2	7	0	343	37.2	5.11	16.58	2
Master Protein Rejected	PSME_00004965-RA	PREDICTED: bifunctional dihydroflavonol 4-reductase/flavanone 4-reductase	7	2	14	0	370	40.7	5.58	42.62	2
None	PSME_00004966-RA	PREDICTED: topless-related protein 1-like	15	3	10	3	178	21.3	7.25	17.56	3	394851	1.53401e+06	488298	1.52702e+06	754794	233855		1.02248e+06	737587	196703	762395	71673.7	19.21	33.94	22.76	10.15	6.43	8.32		60.17	23.42	36.34	10.78	18.08	394851	314257	464447	877570	1.93977e+06	1.85797e+06	1.26654e+06	488298	564757	353928	1.44294e+06	1.52702e+06	1.75203e+06	830138
None	PSME_00004967-RA	PREDICTED: protein TOPLESS-like	3	4	11	3	1190	131	7.39	19.94	4	394851	1.53401e+06	488298	1.52702e+06	754794	233855		1.02248e+06	737587	196703	762395	71673.7	19.21	33.94	22.76	10.15	6.43	8.32		60.17	23.42	36.34	10.78	18.08	394851	314257	464447	877570	1.93977e+06	1.85797e+06	1.26654e+06	488298	564757	353928	1.44294e+06	1.52702e+06	1.75203e+06	830138
None	PSME_00004968-RA	PREDICTED: protein TOPLESS-like isoform X3	5	2	3	2	359	40.4	6.7	4.82	2	481236	1.35255e+06	157441	1.15515e+06	684165	123333		1.15866e+06	574222	295055	587710	31143.5	15.45	30.89	20.82	15.97	11.56	29.49		30.46	39.08	36.34	11.61	34.82	481236	408233	557279	697587	1.52951e+06	1.48327e+06	1.23335e+06	182608	135742		1.15515e+06	981687	1.35292e+06	768662
None	PSME_00004975-RA	PREDICTED: serine hydroxymethyltransferase 4-like	9	3	73	1	365	40.8	4.73	215.23	3	3.285e+06	3.60892e+06	6.53307e+06	1.10536e+07	3.49978e+07	2.72117e+06	361170	1.48099e+06	1.54079e+06	866392	7.81464e+06	2.028e+06	17.77	8.41	18.9	7.78	5.69	8.64	66.41	131.65	15.41	11.2	12.5	7.3	3.285e+06	3.37533e+06	2.40347e+06	4.1373e+06	3.4283e+06	3.54445e+06	3.67457e+06	6710585	6.53307e+06	4.67254e+06	1.10536e+07	1.21211e+07	1.03964e+07	3.62285e+07
Master Protein	PSME_00004980-RA	PREDICTED: stem-specific protein TSJT1-like	12	3	10	3	252	27.6	5.92	26.94	3			1.6044e+06	104102		221851	81829.3	258890	331145	272422	60484.9	36112.4			8.39			15.15	62.54	97.81	48.16	114.71		52.05								1.53804e+06	1.6044e+06	1.80372e+06			104102
Master Protein	PSME_00004982-RA	PREDICTED: beta-glucosidase 24-like	16	7	58	4	534	60.5	9.17	139.49	7			298831	58095.7				1.86359e+06	4.12461e+06	509156					55.25	17.64				69.33	22.51	13.09										145241	298831	487869	58095.7	65581	45841.8
None	PSME_00005012-RA	PREDICTED: probable LRR receptor-like serine/threonine-protein kinase At1g67720 isoform X1	1	1	5	1	953	106.5	8.47	10.35	1		1.45935e+06	2.56562e+06	664909	876715	1.12048e+06	1.05508e+06		1.33917e+06	2.30478e+06	80426.8	484756		11.27	7.21		10.21	7.08	92.16		8.27	24.1						1.45746e+06	1.46124e+06	1.18575e+06	1.55552e+06	2.36554e+06	2.56562e+06	2.73333e+06	664909			1.03731e+06
Master Protein	PSME_00005015-RA	PREDICTED: uroporphyrinogen decarboxylase 1, chloroplastic	6	1	3	1	194	22.1	8.76	8.97	1	346351	498197	252387	219159	259838	93683.7		277521	249521	98662.8	116466		12.86	25.95	27.81	21.95	18.17			15.54	27.82	19.12	31.25		346351	356561	279088	579110	428589	355412	634609	308039	206789		235535	219159	151814	259838
Master Protein	PSME_00005016-RA	PREDICTED: pyruvate dehydrogenase (acetyl-transferring) kinase, mitochondrial	6	2	4	2	368	41.8	6.58	11.41	2	804502	403281	194312	314892	287706	126076	63771	98838.4	346688	196268	277442	336366	2.02	28.05	23.63	23.32	33.77			2.99	3.53	89.7	1.7	6.72	804502	804056	832731	335994	484042	284111	520357	194312	235184	144856	326628	314892	206986	193126
None	PSME_00005018-RA	PREDICTED: GDSL esterase/lipase At2g42990	8	1	2	1	210	23.1	6.89	6.44	1		139324	138369	106923				206523	118034	1.00023e+06				41.06	24.2					45.19								139324		114309	242375		116405	164476	106923
Master Protein	PSME_00005023-RA	PREDICTED: aquaporin PIP2-7-like	7	1	15	1	275	29.1	7.84	52.77	1		1.42849e+06			254034						2.97257e+06	4.43086e+06		33.79			40.02						25.42	24.72				2.49256e+06	1.3476e+06	1.51425e+06	1.29351e+06							189909
None	PSME_00005050-RA	PREDICTED: 17.1 kDa class II heat shock protein-like	8	1	6	0	87	9.9	8.44	8.96	1
Master Protein	PSME_00005053-RA	PREDICTED: 17.1 kDa class II heat shock protein	29	4	50	1	147	16.5	5.71	118.6	4		193990	162485		561252	1.76144e+06	170823			1.22385e+06	992841	3.19652e+06			19.87		43	26.38				56.29	55.86	7.51						193990		187167		141059				832777
Master Protein	PSME_00005054-RA	PREDICTED: 17.1 kDa class II heat shock protein	37	5	62	2	142	16	5.4	165.12	5	58615.5	89467.9	1.4893e+06		319489	1.49133e+06	270977		59236.2	1.34051e+06	870308	2.11711e+06	54.28	81.11	23.19		10.69	19.3	53.12			48.45	53.23	12.85	39115		87837.8	171864	46574.7			1.33175e+06	1.4893e+06	2.04802e+06				276262
Master Protein	PSME_00005055-RA	PREDICTED: 17.1 kDa class II heat shock protein	42	5	47	1	149	16.9	7.14	106.45	5										337903	306673	318357										58.24	29.89	23.58
Master Protein	PSME_00005056-RA	PREDICTED: CO(2)-response secreted protease	21	7	37	3	600	63.1	8.41	116.81	7	229949	154469							6.9551e+06	648313	868768	737647	28.26	31.7							12.7	33.42	22.54	4.11	173330	306588	229949	238663	160986	114535	148215
None	PSME_00005062-RA	Coatomer subunit beta-1	2	1	1	1	836	94.1	6.29	2.97	1
Master Protein	PSME_00005064-RA	PREDICTED: protein disulfide isomerase-like 2-3	27	4	130	4	245	26.7	8.27	409.81	4	964757	3.30395e+06	3.28788e+06	5.26442e+06	1.06027e+07	1.74898e+06	146324	1.01218e+07	1.24794e+07	1.18971e+07	3.1831e+06	3.95226e+06	5.51	9.94	2.83	1.27	5.28	5.73	62.87	18.82	13.15	7.04	19.72	1.53	883298	964757	979779	3.72916e+06	3.18326e+06	2.95973e+06	3.42922e+06	3.36884e+06	3.28788e+06	3.18339e+06	5.16887e+06	5.26442e+06	5.29642e+06	1.0693e+07
Master Protein	PSME_00005065-RA	PREDICTED: protein disulfide isomerase-like 2-3	49	11	200	11	213	23.5	4.58	601.91	11	1.10955e+06	3.76934e+06	3.98522e+06	4.49075e+06	8.93538e+06	1.71137e+06	124693	7.45108e+06	6.20447e+06	6.72774e+06	2.66129e+06	3.94094e+06	12.95	13.32	17.47	9.18	11.87	10.48	54.9	14.2	3.25	11.42	11.76	7.78	1.10955e+06	982830	1.27265e+06	4.17961e+06	3.39933e+06	3.38427e+06	4.35307e+06	4.13576e+06	3.98522e+06	2.95148e+06	4.49075e+06	5.06809e+06	4.24516e+06	1.02409e+07
Master Protein	PSME_00005067-RA	PREDICTED: target of Myb protein 1	12	5	21	5	643	70.6	5.78	64.92	5	772234	987664	1.38809e+06	1.02605e+06	1.43003e+06	448845		1.72111e+06	1.83827e+06	1.16108e+06	1.5342e+06	910257	3.14	18.47	7.67	8.69	9.64	23.18		7.76	3.66	20.55	9.88	7.38	772234	814578	771334	1.10432e+06	769658	1.1492e+06	883334	1.38809e+06	1.428e+06	1.23219e+06	938782	1.11734e+06	1.02605e+06	1.60741e+06
Master Protein	PSME_00005068-RA	PREDICTED: serine/threonine-protein phosphatase 2A 65 kDa regulatory subunit A beta isoform	15	1	1	1	107	11.8	7.85	2.88	1				49647.4		52645.4		194471	234017	87403.5	134530							32.53		15.07	13.28	55.52															49647.4
Master Protein	PSME_00005069-RA	PREDICTED: serine/threonine-protein phosphatase 2A 65 kDa regulatory subunit A beta isoform	8	2	9	1	279	30.9	5.07	25.62	2	505462	42103.8	136549		21378.9			139609	143377	87055.5	44217.3		40.49		18.88					52.11	7.74	49.04	71.22		871958	505462	415121				42103.8	119392		156170
Master Protein	PSME_00005080-RA	PREDICTED: pre-mRNA-splicing factor ATP-dependent RNA helicase PRP16	1	1	1	1	1374	155.2	6.58	2.62	1		24607.7	55345.8	42594.9				19607.1		15844.6				11.86	21.43							21.38						22624.4	26764.8			75740.1	55345.8	51461.5	42594.9
None	PSME_00005086-RA	PREDICTED: 65-kDa microtubule-associated protein 1	25	6	31	6	267	30.3	5.74	78.19	6		4.61835e+06	2.43328e+06	5.00745e+06	785102	259213		2.0099e+06	656900	2.58761e+06	300435	432296		9.61	26.08	3.11	38.61	35.57		11.42	7.27	6.3	44.41	5.32				4.5761e+06	4.661e+06	4.71018e+06	3.8038e+06	2.43328e+06	2.44009e+06	1.47993e+06	4.84912e+06	5.1606e+06	5.00745e+06	982149
None	PSME_00005087-RA	PREDICTED: GDP-mannose 3,5-epimerase 2	27	9	71	0	295	32.7	8.62	171.9	9
None	PSME_00005090-RA	PREDICTED: heparanase-like protein 3-like isoform X2	5	2	5	0	317	35.4	5.92	11.02	2
Master Protein Candidate	PSME_00005093-RA	PREDICTED: eukaryotic translation initiation factor 6-2	7	1	21	1	169	18.3	4.55	59.47	1	204459	992151	1.0376e+06	1.46362e+06	1.16896e+06	532307		5.62939e+06	2.66887e+06	1.04688e+06	2.42639e+06	1.49385e+06		20	9.97	1.12	5.73	58.06		35.33	10.05	26.59		12.67	204459			767756	1.09062e+06	902574	1.21715e+06	1.0376e+06	1.05099e+06	874177		1.47529e+06	1.45204e+06	1.05789e+06
Master Protein	PSME_00005095-RA	PREDICTED: eukaryotic translation initiation factor 6-2-like	4	1	21	1	269	29.2	4.51	59.47	1	204459	992151	1.0376e+06	1.46362e+06	1.16896e+06	532307		5.62939e+06	2.66887e+06	1.04688e+06	2.42639e+06	1.49385e+06		20	9.97	1.12	5.73	58.06		35.33	10.05	26.59		12.67	204459			767756	1.09062e+06	902574	1.21715e+06	1.0376e+06	1.05099e+06	874177		1.47529e+06	1.45204e+06	1.05789e+06
Master Protein	PSME_00005099-RA	PREDICTED: protein DJ-1 homolog D	6	1	1	1	233	26.2	7.87	3.12	1	310054		105085					105072	174442	70966.7	293559	513719	47.6		4.48								34.18	24.9	218436		440100					109157	99802.3	105085
None	PSME_00005101-RA	PREDICTED: thioredoxin X, chloroplastic	18	1	3	1	71	8.2	8.38	7.43	1	370286	67281.3		63409.5					99888	39314.6	191135		5.5	38.54		61.72					21.38	32.65	25.17		351814	370286	392597	88210.9	51317.6	49101.9	107184				99554.1	63409.5	23050.3
Master Protein	PSME_00005109-RA	PREDICTED: probable linoleate 9S-lipoxygenase 5	28	14	63	4	862	97.2	6.93	185.27	14	2.4121e+06	1.32207e+06	17817.8	676419	27030.3	6895.59		11684	1.80992e+06		110402	39895.8	2.93	27.44	33.21	14.45	14.9				30.74				2.33999e+06	2.48112e+06	2.4121e+06	1.07762e+06	1.62198e+06	1.70466e+06	981727	17817.8	15807.4	28620.4	584911	781524	676419
Master Protein	PSME_00005111-RA	PREDICTED: peroxidase 5	15	2	6	2	142	15.4	7.34	19	2	83685.6								55808		257341	1.85865e+06									4.13		26.96	4.6			83685.6
Master Protein Candidate	PSME_00005112-RA	PREDICTED: peroxidase 5	15	2	6	2	142	15.4	7.34	19	2	83685.6								55808		257341	1.85865e+06									4.13		26.96	4.6			83685.6
Master Protein	PSME_00005113-RA	Peroxidase 5	16	4	12	4	330	35.7	7.31	31.17	4	114768	96852.4	47359.6	95999.6	187931	68975.3		69213.2	65878.6		473639	1.26296e+06	72.54	9.25	49.38	22.64	13.44	10.26		98.23	7.55		45.7	16.46	30881.8	196194	114768	98371.5	96826.3	80199.9	96878.5	47359.6	22598.2	67926.1	82188.5	95999.6	127177	203677
None	PSME_00005115-RA	PREDICTED: peroxidase 5-like	7	2	9	2	336	36.3	5.66	24.49	2	33942.9	25338.2	64738.6	28558.1	94257		34264.8	90791	98817.9		733490	805134	44.75		35.35		11.34			42.43	7.55		24.11	24.51	68490.2	33048.4	33942.9		25338.2			32292.9	66534.4	64738.6			28558.1	94257
None	PSME_00005119-RA	PREDICTED: probable linoleate 9S-lipoxygenase 5 isoform X1	6	3	16	0	387	44.3	6.54	43.38	3
Master Protein	PSME_00005124-RA	PREDICTED: hexokinase-2-like	25	6	30	5	345	37.4	6.44	86.65	6	135465	365144	344172	780270	764840	137743		1.26668e+06	1.4256e+06	2.00097e+06	722835	136132	38.86	27.45	14.4	22.87	18.17	33.78		5.16	24.42	30.64	62.48	16.2	238614	135465	121027	362440	367868	241481	486598	344172	384406	287328	594065	947933	780270	764840
Master Protein	PSME_00005129-RA	PREDICTED: glutathione S-transferase omega-like 2-like	3	1	6	1	421	47.3	8.34	15.4	1	521269	84881	54922.4	61804.7	167017				156742		324598		2.39	57.42	43.96	45.66	15.36				20.38		8.38		533384	521269	508497	130593	55169.9			39824.4	75744.5		102319	61804.7	40943.1
Master Protein	PSME_00005138-RA	PREDICTED: dnaJ homolog subfamily C GRV2 isoform X1	1	1	1	1	1480	161.7	7.06	3.48	1		122825	107602	123183				173269	118674		186773					13.79							16.88							122825			107602		111702		135845
None	PSME_00005140-RA	expansin A10	5	1	3	1	176	19.6	8.62	5.42	1	1.31354e+07	4.88262e+06	2.05167e+06	296191	522314	569690	104990	3.44936e+06	2.01808e+06	1.60459e+06	6.92773e+06	709956	11.2	13.2	13.93	9.12	23.19	18.05	37.52	9.71	13.84	14.55	8.98	10.22	1.17175e+07	1.31354e+07	1.46663e+07	4.12708e+06	5.53213e+06	5.24481e+06	4.54544e+06	2.44688e+06	1.86862e+06	2.05167e+06		315960	277659	623581
Master Protein	PSME_00005145-RA	PREDICTED: ultraviolet-B receptor UVR8	24	3	70	3	179	19.1	5.58	222.37	3	232155	5.45695e+06	1.90974e+06	7.30664e+06	3.3671e+06	966882	154468	2.89266e+06	561381	32288.3	1.03323e+06	982871	64.14	7.24	11.36	6.26	6.42	14.18	83.31	15.42	1.69	70.02	13.1	20.15	249971	46082.9	232155	5.26018e+06	5.44817e+06	5.46574e+06	6.17899e+06	1.62888e+06	1.90974e+06	2.04299e+06	6.67837e+06	7.54952e+06	7.30664e+06	3.56958e+06
None	PSME_00005147-RA	PREDICTED: succinate dehydrogenase subunit 5, mitochondrial	3	1	3	0	262	28.3	4.6	6.29	1
None	PSME_00005149-RA	PREDICTED: probable xyloglucan endotransglucosylase/hydrolase protein B	7	2	19	1	350	40.2	6.35	50.51	2		2.51906e+06	588820	1.69774e+06	191904			1.84628e+06	5.64376e+06	864333				9.94	3.88	14.16	28.14			65.92	8.21	29.6						2.74715e+06	2.21622e+06	2.37703e+06	2.66959e+06	556047	599257	588820	1.69774e+06	2.09833e+06	1.62254e+06	264117
None	PSME_00005162-RA	PREDICTED: 60S ribosomal protein L5 isoform X1	15	4	71	4	180	20.8	5.39	165.94	4	1.6452e+06	3.22131e+06	3.12274e+06	7.59626e+06	2.44226e+06	5.03633e+06	1.07983e+06	3.19909e+06	658733	5.66166e+06	2.22783e+06	29784.8	18.02	14.31	9.18	2.94	17.34	4.27	78.96	23.72	27.18	13.79	35.24		1.6452e+06	1.68301e+06	1.19473e+06	2.58566e+06	3.45364e+06	3.57332e+06	3.00462e+06	3.12274e+06	3.01102e+06	3.57233e+06	7.22349e+06	7.59626e+06	7.61229e+06	2.97991e+06
None	PSME_00005164-RA	PREDICTED: laccase-12	12	5	72	1	576	63.1	6.57	239.22	5									778865												58.79
Master Protein	PSME_00005166-RA	PREDICTED: laccase-12	15	7	73	2	674	74.1	6.7	242.94	7	686778	68537.6		8.06573e+06	263189				3.33438e+06	1.90717e+06	78012.9		4.01	27.7		23.06	15.2				22.8	35.76			659678	686778	714840	71422.2	109625	65769.5	63968.7				5.42371e+06	8.06573e+06	8.59109e+06	263189
None	PSME_00005169-RA	PREDICTED: sucrose synthase 3	18	7	104	0	552	63.3	6.3	262.68	7
Master Protein	PSME_00005174-RA	PREDICTED: phosphoenolpyruvate carboxykinase	27	12	110	2	641	71	7.53	280.32	12	29866.2	156350	497754	224083	93105.2	123795	32661.2	829450	49392.5	70416.1	61794.5			16.99	73.06	23.78	22.75	5.31	15.95	48.43	70.33		6.6				29866.2	112434	157474	155235	170766	497754	522232	56441.9	205890	224083	316231	109571
Master Protein	PSME_00005178-RA	PREDICTED: beta-glucosidase 44-like	31	13	124	12	504	57.4	8.34	339.06	13	1.21449e+06	2.33762e+06	619622	6.2065e+06	2.72338e+06	177133	270380	794847	2.96556e+06	1.70936e+06	2.61736e+06	1.13106e+06	3	14.91	14.89	12.45	8.72	1.12		15.85	12.98	4.53	18.5	15.05	1.24551e+06	1.21449e+06	1.17299e+06	1.77948e+06	2.38354e+06	2.56297e+06	2.29258e+06	765883	619622	580812	5.31896e+06	6.83531e+06	6.2065e+06	3.09322e+06
Master Protein	PSME_00005179-RA	PREDICTED: beta-glucosidase 44-like	7	3	24	2	535	60.8	5.76	33.09	3			430318		63382.1			91686.5	194839	79792					17.43		11.77			9.06	35.37	9.49										558991	430318	408733				68896.5
Master Protein	PSME_00005180-RA	PREDICTED: protein STRICTOSIDINE SYNTHASE-LIKE 5-like	16	4	23	1	263	29.3	5.06	55.6	4	682219							1.26612e+06	2.38834e+06				30.17							71.74	27.58				701451	384308	682219
Master Protein	PSME_00005192-RA	ATP binding protein, putative	8	5	21	3	579	64.2	7.44	51.47	5	3.63572e+06	54208.6	201322		1.07351e+06	56635	57873.9	183946	50776.6	253884	325424		5.23	3.99	18.66		16.66	16.54		48.7		31.06	42.27		3.63572e+06	3.32647e+06	3.65788e+06	52893.9	57155.9	54208.6		201322	157773	230669				1.29907e+06
Master Protein Candidate	PSME_00005194-RA	ATP binding protein, putative	8	5	21	3	579	63.7	7.08	51.47	5	3.63572e+06	54208.6	201322		1.07351e+06	56635	57873.9	183946	50776.6	253884	325424		5.23	3.99	18.66		16.66	16.54		48.7		31.06	42.27		3.63572e+06	3.32647e+06	3.65788e+06	52893.9	57155.9	54208.6		201322	157773	230669				1.29907e+06
Master Protein	PSME_00005196-RA	PREDICTED: catalase isozyme 1-like	62	25	453	4	492	56.9	7.44	1284.97	25	8.95224e+06	1.6326e+06	604543	2.41703e+06	7.74534e+06	885726	73039.3	3.57373e+06	7.57985e+07	2.74192e+07	1.42479e+07	564766	55.43	10.09	19.12	25.18	2.75	32.24		11.67	22.74	42.47	24.61	37.77	1.54007e+07	4.73e+06	8.95224e+06	1.82017e+06	1.68698e+06	1.57997e+06	1.43196e+06	604543	515399	751637	2.41703e+06	2.24105e+06	3.50592e+06	8.1159e+06
None	PSME_00005209-RA	PREDICTED: alpha-galactosidase	5	1	11	0	146	16	8.87	25.07	1
None	PSME_00005212-RA	not_annotated	8	1	4	1	123	13.5	4.56	11.36	1			7.43858e+06		923320	369620	162339			95235.9					23.67		15.1	27.71	47.2													6.63683e+06	7.43858e+06	1.02955e+07				814880
None	PSME_00005213-RA	PREDICTED: poly(rC)-binding protein 1 isoform X1	31	4	54	2	188	20.1	7.69	185.85	4	140935	131726	8.42572e+06		3.45952e+06	1.55094e+06	430889	6.60354e+06	6.35077e+06	699052	3.74404e+06	3.86968e+06		27.93	33.46		31.35	11.49	4.68	12.16	10.93	86.92	13.86	22.5			140935	133763	131726	77472.9		9.18626e+06	8.42572e+06	4.57201e+06				5.5988e+06
None	PSME_00005214-RA	U2 small nuclear ribonucleoprotein A	3	1	5	0	431	47.9	5.39	14.99	1
None	PSME_00005223-RA	DUF455 family protein	18	2	22	2	239	26.5	4.72	74.36	2	2.55637e+06	988524	399366	653692	215911	117150		140661		108268	705000	51324.8	4.91	34.48	15.69	19.61	97.83	12.89		18.38		15.97	34.3	94.37	2.76706e+06	2.55637e+06	2.53379e+06	897731	995462	981633	1.75122e+06	485968	399366	358589	767571	653692	514825	505794
None	PSME_00005229-RA	PREDICTED: glutamate-1-semialdehyde 2,1-aminomutase, chloroplastic	24	5	109	5	336	36.5	6.54	365.82	5	6.52261e+06	3.2899e+06	1.75868e+06	4.26546e+06	1.40107e+06	471458		1.75206e+06	1.10914e+06	1.27742e+06	2.73791e+06	992840	6.54	7.69	14.19	15.6	4.66	16.13		6.33	8.34	11.66	18.33	10.16	6.12001e+06	6.52261e+06	6.97448e+06	3.29344e+06	3.28636e+06	3.02409e+06	3.64464e+06	1.81307e+06	1.75868e+06	1.3826e+06	4.45769e+06	4.26546e+06	3.29199e+06	1.516e+06
Master Protein	PSME_00005243-RA	Uncharacterized protein TCM_042320	6	1	4	1	219	24.9	8.4	9.99	1	340188			135774									27.89			9.51									203580	355309	340188								151678	135774	125696
Master Protein	PSME_00005248-RA	O-fucosyltransferase family protein isoform 1	5	1	1	1	659	75.1	6.58	3.4	1	138064		53394.6						114244	22389.9																	138064					53394.6
None	PSME_00005251-RA	PREDICTED: 1-deoxy-D-xylulose 5-phosphate reductoisomerase, chloroplastic	21	2	28	2	81	9.1	4.96	60.51	2	1.16203e+06	1.40068e+06	148345	4.5255e+06	536956	73024		391794	440640	493084	879794	125553	4.91	24.42	25.52	9.21	6.71	45.13		26.78	45.5	21.73	21.96	117.59	1.10067e+06	1.16203e+06	1.21431e+06	1.37056e+06	1.34128e+06	1.43146e+06	2.14516e+06	148345	171652	101295	4.5255e+06	4.21508e+06	5.05233e+06	527440
Master Protein	PSME_00005252-RA	PREDICTED: subtilisin-like protease	11	4	11	4	750	79.9	8.21	30.14	4	35584.7	43641.9		194409	307024	65456.4		265464	3.23752e+06	674869	1.58519e+06	193026		24.14		12.14	9.57			2.08	9.86	14.83	21.91	20.57		35584.7			51852.4		36731.5				176011	194409	223663	259113
Master Protein	PSME_00005255-RA	PREDICTED: ribulose-phosphate 3-epimerase, chloroplastic	27	4	45	4	292	30.9	8.24	171.09	4	1.44678e+07	427559	145873	1.38767e+06	273048	27391.7		124941	625574	120061	4.77737e+06	33106.3	2.22	55.99	9.53	30.08	21.27	54.2		2.16	19.53	34.13	28		1.50188e+07	1.44457e+07	1.44678e+07	519629	351803	257029	901240	145873	126257	152052	1.81815e+06	1.38767e+06	979116	372305
Master Protein	PSME_00005257-RA	PREDICTED: heme oxygenase 1, chloroplastic	4	1	5	1	313	35.4	8.69	12.21	1	786535	466937	199155	218478	758589	173032		630008	724005	960844	663588		10.66	27.33	54.99		23.54	9.36		2.63	20.25	13.25	13.55		786535	771795	931912	589407	360516	369914	593732	132110	300224			218478		608099
Master Protein	PSME_00005258-RA	PREDICTED: enolase	32	9	131	3	257	28.3	5.53	391.48	9	914599	803343	2.28039e+06	93480.7	589621	569017		1.24672e+06	2.52564e+06	1.12318e+06	615732		8.42	56.07	14.75	92.46	19.16	15.9		12.66	34.65	55.81	50.09		825048	976772	914599	1.32007e+06	330319	559783	1.15288e+06	1.77934e+06	2.36297e+06	2.28039e+06	93480.7	346242	63847.5	589621
Master Protein	PSME_00005262-RA	PREDICTED: bifunctional UDP-glucose 4-epimerase and UDP-xylose 4-epimerase 1 isoform X2	38	10	107	10	356	39.6	6.46	271.48	10	1.06818e+06	1.07302e+06	2.60706e+06	1.26395e+06	6.8695e+06	394630		2.40807e+06	4.28433e+06	1.83562e+06	1.689e+06	1.55226e+06	5.41	24.74	20.03	12.28	16.95	24.29		10.67	15.8	10.31	34.98	8.26	1.10663e+06	994234	1.06818e+06	1.39559e+06	791313	949924	1.21206e+06	2.8734e+06	2.60706e+06	1.91663e+06	1.26395e+06	1.27146e+06	1.01593e+06	5.24326e+06
Master Protein	PSME_00005273-RA	PREDICTED: probable E3 ubiquitin ligase SUD1 isoform X1	3	1	4	1	702	77.6	6.02	11.32	1	62459.9	79083.5	509415		70505.9			569758	410737	98548.9			56.76	68.55	10.48		66.16			32.96	57.1	29.35			62459.9	49694.3	136965	111275	48697.3	56205	205317	491289	595662	509415				117093
Master Protein	PSME_00005274-RA	PREDICTED: polyadenylate-binding protein-interacting protein 12-like	11	3	16	1	374	42	5.99	41.12	3		110010	240474	363494	946143					384650					35.3	1.55	6					28.03									110010		310319	186349	359522	367511		1.01362e+06
None	PSME_00005277-RA	ferritin, chloroplast precursor	12	3	8	2	299	33.2	5.38	15.47	3	16208.1		146781		33407.6				341267		19525.6	95085.7			18.89						87.26			23.99	16208.1							146781	132043	188786
Master Protein	PSME_00005278-RA	Ferritin 4 isoform 1	26	7	27	6	285	31.3	6.44	61.77	7	306875	287363	2.10703e+06	99117.6	1.27667e+06		155296	882963	1.13029e+07	905371	444876	1.74468e+06	64.95	33.51	24.61	29.83	13.86		67.43	11.79	10.2	76.66	68.5	3.23	306875	239513	759334	247718	347392	333354	151426	1.43768e+06	2.10703e+06	2.38338e+06	132963	99117.6	72534.1	1.03692e+06
None	PSME_00005282-RA	PREDICTED: protein STRICTOSIDINE SYNTHASE-LIKE 11-like	4	1	6	1	327	37.3	5.44	17.1	1			425691		8.3148e+06		178159										8.6																	425691				8.3148e+06
Master Protein	PSME_00005283-RA	PREDICTED: TATA-binding protein-associated factor BTAF1 isoform X2	1	1	6	1	1956	216.7	6.18	17.7	1	27001.4	124517	62274.9		48702.2			115900	31534.8	20585.2	42926.4			26.11	6.03		11.8			24.58	19.92	25.32	18.88				27001.4	108193	187571	117151	132345	61099.2	62274.9	68276.5				41335.1
None	PSME_00005288-RA	PREDICTED: probable methyltransferase PMT14	3	1	1	1	511	58.9	6.05	3	1			286176	84672.5	223428			229568	68734.7	92572					11.8		66.31			55.93	11.72	20.69										263220	311134		84672.5			375483
None	PSME_00005289-RA	PREDICTED: beta-glucosidase 6-like	1	1	22	0	546	62.5	6.96	26.39	1
None	PSME_00005291-RA	PREDICTED: probable polygalacturonase non-catalytic subunit JP650	4	2	3	0	545	59.7	8.19	6.91	2
Master Protein	PSME_00005292-RA	PREDICTED: adenine phosphoribosyltransferase 1-like	21	1	3	1	90	9.5	4.41	8.67	1			175161					230146	331722						13.97					42.7	35.38											145843	193296	175161
None	PSME_00005296-RA	PREDICTED: probable inactive purple acid phosphatase 2	5	2	4	2	642	73.2	5.72	13.61	2	79111.1	142365	101855	48554				275808	1.20177e+06				55.79		8.1					49.27	40.96				120062	52127.9					142365	96182	107863			48554
Master Protein	PSME_00005297-RA	PREDICTED: probable inactive purple acid phosphatase 2	13	8	39	8	991	112.9	5.73	122.61	8	29134.6	125557	294980	225166	376225	478831	200740	3.79863e+06	9.02026e+06	260178	223381	161131		9.66	27.09	37.21	23.87	56.66	10.38	31.8	18.22	35.37	14.19	15.34			29134.6	125557	129018		107333	256312	294980	424546	225166	206007	391552	410035
Master Protein	PSME_00005300-RA	PREDICTED: carbamoyl-phosphate synthase large chain, chloroplastic-like	34	30	248	19	1177	128.6	5.82	680.39	30	378759	1.4029e+06	2.05872e+06	1.48418e+06	2.22898e+06	1.62749e+06	63311.1	2.34537e+06	2.23011e+06	618157	1.13106e+06	385772	14.35	17.49	10.34	15.73	9.58	4.38		27.09	21.19	31.8	13.66	2.54	294380	385025	378759	1.34724e+06	1.46085e+06	1.6722e+06	1.0879e+06	2.05872e+06	2.19755e+06	1.78798e+06	1.84352e+06	1.48418e+06	1.37186e+06	2.4766e+06
Master Protein	PSME_00005303-RA	PREDICTED: heat shock protein 90-1	59	45	569	38	817	91.3	5.24	1710.66	45	898838	5.12497e+06	8.85179e+06	2.87257e+06	2.18168e+06	1.09363e+06	79078.6	1.66957e+07	9.13293e+06	3.26109e+06	1.57222e+06	564511	15.59	9.7	13.17	19.02	1.53	14.94	49.93	28.57	23.39	31.67	4.64	10.51	898838	785402	1.06971e+06	5.20469e+06	4.35122e+06	5.04647e+06	5.50056e+06	8.85179e+06	9.23762e+06	7.15417e+06	2.87257e+06	3.89708e+06	2.81807e+06	2.23197e+06
Master Protein	PSME_00005305-RA	PREDICTED: succinate dehydrogenase subunit 6, mitochondrial	34	4	35	4	160	18.3	9.47	88.79	4	117545	288008	585611	294341	435734	258605	15785.2	839848	1.59478e+06	706849	340750	185961	6.17	21.15	41.7	24.14	32.21	22.08		8.61	23.69	14.17	72.01	66.62	124482	117545	110011	341829	242661	230914	343278	838071	585611	346157	294341	362486	221201	451786
Master Protein	PSME_00005306-RA	PREDICTED: aconitate hydratase, cytoplasmic	50	42	773	14	1060	115.5	7.62	2202.36	42	6.1194e+06	5.2724e+06	6.532e+06	5.72823e+06	8.57559e+06	2.47594e+06	393742	1.18525e+07	1.17613e+07	7.42831e+06	8.03861e+06	4.06136e+06	3.41	5.49	12.89	2.88	5.28	10.46	73.55	8.97	13.09	26.84	16.94	12.05	6.1194e+06	5.86569e+06	6.27667e+06	4.86549e+06	5.32832e+06	5.21706e+06	5.55535e+06	6.933e+06	6.532e+06	5.374e+06	5.72901e+06	5.448e+06	5.72823e+06	9.29568e+06
Master Protein	PSME_00005308-RA	PREDICTED: histone deacetylase HDT2-like	32	13	169	13	263	28.6	4.87	462.12	13	37376.3	1.86426e+06	1.80879e+07	1.01704e+06	741566	5.17723e+06	1.0026e+07	1.02599e+07	9.73118e+06	6.21581e+06	27900.8	34984.1	12.74	35.31	1.9	16.17	20.82	15.94	49.58	10.22	12.69	26.58	103.15	64.27	37376.3	44399.2	34838.8	1.44336e+06	1.96359e+06	3.12739e+06	1.76997e+06	1.80879e+07	1.85341e+07	1.78562e+07	1.12995e+06	1.01704e+06	814781	968390
None	PSME_00005310-RA	BRI1 SUPPRESSOR 1 family protein	6	3	15	0	470	52.9	5.1	33.93	3
Master Protein	PSME_00005311-RA	PREDICTED: serine carboxypeptidase-like 40	9	4	16	1	491	54.9	5.11	36.89	4					914057												10.31																					993168
Master Protein	PSME_00005312-RA	PREDICTED: proteinaceous RNase P 1, chloroplastic/mitochondrial-like	8	4	12	4	627	70.8	6.71	30.14	4	76102	619587	925407	379812	2.07493e+06	215272	434682	459915	44203.7	120823	69835.8	23945	30.01	15.72	11.82	8.26	16.76	26.44	55.71	12.63	47.58	41.31	85.08	35.95	98094.6	52711	76102	527440	604401	766268	635156	925407	913959	1.12155e+06	379812	360389	422980	1.68519e+06
Master Protein	PSME_00005324-RA	PREDICTED: AT-rich interactive domain-containing protein 5 isoform X1	2	1	2	1	515	56	5.35	4.55	1		717037	710423	466333	276867					282015	293405			3.18	21.13	4.13	6.49					48.57						717037	679709		719928	945082	635748	710423	452912		480152
None	PSME_00005326-RA	PREDICTED: fumarate hydratase 1, mitochondrial-like	15	4	68	4	478	51.8	8.59	256.66	4	2.16188e+06	3.08773e+06	1.82996e+06	1.63221e+06	2.8979e+06	212606		5.12554e+06	5.41331e+06	5.18377e+06	1.42069e+06	367093	10.2	12.46	8.97	18.07	4.67	12.54		9.37	12.82	20.62	25.03	36.37	2.16188e+06	1.95957e+06	2.40279e+06	3.4129e+06	2.63243e+06	2.84681e+06	3.34904e+06	1.82996e+06	1.89751e+06	1.59453e+06	1.63221e+06	1.92157e+06	1.33285e+06	3.03576e+06
Master Protein	PSME_00005334-RA	PREDICTED: actin	57	22	577	2	413	46	6.01	1593.19	22		594429	1.07346e+06	1.89474e+06	1.27304e+06		346912	6.70999e+06	604902	8.33172e+06	899490			12.06	5.76	15.96	9.46			30.29	50.06	20.13	13.13					523651	663425	650147	543486	1.0306e+06	1.1181e+06		1.89474e+06	1.41527e+06	1.89476e+06	1.4286e+06
Master Protein	PSME_00005336-RA	PREDICTED: dynamin-2A-like	43	28	280	28	796	86.7	9.14	828.79	28	7.17073e+06	2.39714e+07	5.55805e+06	2.14102e+07	2.15988e+07	1.31772e+06	334318	7.42571e+06	8.47036e+06	8.33946e+06	2.06508e+07	2.28235e+07	8.65	10.07	7.72	9.27	3.65	5.19	38.26	3.39	17.76	17.84	15.43	12.51	7.17073e+06	6.34915e+06	7.53344e+06	2.70451e+07	2.16897e+07	2.27181e+07	2.52939e+07	5.55805e+06	6.07005e+06	5.20918e+06	2.33808e+07	2.14102e+07	1.94132e+07	2.21259e+07
Master Protein	PSME_00005341-RA	PREDICTED: chaperone protein ClpB1	64	52	473	11	911	101	6.13	1503.9	52	71461.9	55744.6	4.13317e+06	75511.3	40536.1	918442		139145	299741	1.80641e+06	272166	44299.4	11.38		3.78		25.84	12.85		55.01	51.07	19.25	106.58	7.42	71461.9	65711.7	82110.7		55744.6			4.32821e+06	4.13317e+06	4.0171e+06	75511.3			48761.9
[truncated: 10,328 more rows]
[truncated: 62 more columns]

## Sheet: Table S3
Supplementary Table S3: Normalized protein abundance by organ and identification information. Source of the accession numbers : TreeGenesDB (https://treegenesdb.org/FTP/Genomes/Psme/v1.0/annotation)
[truncated: 3,463 more rows]

[truncated: 2 more sheets: Table S4, Table S5]
